# Supplementary material for: Phenotyping of Salvia miltiorrhiza Roots Reveals Associations between Root Traits and Bioactive Components
Source: Plant Phenomics. 2023 Oct 2;5:0098. doi: 10.34133/plantphenomics.0098 (PMC10545446; doi:10.34133/plantphenomics.0098)
Supplement: Supplementary 1 — Table S1. MRM parameters. Table S2. Phenotypic traits captured in this study using multiple software. Table S3. Landmark matrix produced by RootScape according to the 9-landmark set as described in Fig. 3A. Table S4. Metabolic profiling of bioactive metabolites in different root tissues measured by LC-QQQ-MS. Table S5. Pearson correlation analysis of metabolic and phenotypic traits. Fig. S1. Workflow for anatomy trait analyses. Fig. S2. Diameter ranging analyses of S. miltiorrhiza root using RhizoVision. Fig. S3. Prediction of root biomass using AlexNet. File S1. Packages for ML algorithms used in this study. [file plantphenomics.0098.f1.zip › Supplementary Tables S1-S5.xlsx]

## Sheet: Table S1
Table S1 MRM parameters.
Compound	Precursor ion (m/z)	Product ion (m/z)	Fragmentor voltage/V	Collision energy/eV	Polarity
DSS	197	179	100	5	negative
RA	359.1	161.1	120	14	negative
LAA	493	295	135	12	negative
LAB	717.1	519.1	150	12	negative
DHDST	279.1	233.1	60	17	positive
CTSN	297.2	254	60	28	positive
TSNⅠ	277.1	249.1	135	18	positive
YSNⅡA	295.1	276.8	70	23	positive

## Sheet: Table S2
Table S2 Phenotypic traits captured in this study using multiple software.
	Manual collected traits					Anatomy traits collected by RootScan						Traits collected by WinRHIZO
Sample ID	Maximum Diameter of MR (cm)	Number of Lateral Roots	Fresh weight(g)	Dry weight (g)	D/F ratio(%)	RXSA (mm2)	TCA (mm2)	TSA (mm2)	RatioCtoS	RatioCtoXS	RatioStoXS	Length(cm)	SurfArea(cm2)	LenPerVol(cm/m3)	RootVolume(cm3)	Tips	Forks	Crossings	0.000<.L.<=0.500	0.500<.L.<=1.000	1.000<.L.<=1.500	1.500<.L.<=2.000	2.000<.L.<=2.500	2.500<.L.<=3.000	3.000<.L.<=3.500	3.500<.L.<=4.000	4.000<.L.<=4.500	.L.>4.500	0.000<.SA.<=0.500	0.500<.SA.<=1.000	1.000<.SA.<=1.500	1.500<.SA.<=2.000	2.000<.SA.<=2.500	2.500<.SA.<=3.000	3.000<.SA.<=3.500	3.500<.SA.<=4.000	4.000<.SA.<=4.500	.SA.>4.500	0.000<.V.<=0.500	0.500<.V.<=1.000	1.000<.V.<=1.500	1.500<.V.<=2.000	2.000<.V.<=2.500	2.500<.V.<=3.000	3.000<.V.<=3.500	3.500<.V.<=4.000	4.000<.V.<=4.500	.V.>4.500	0.000<.T.<=0.500
R2	2	24	193.01	56.44	0.29242	238.74	138.599	100.141	1.38403	0.580543	0.419457	352.188	109.189	352.188	2.694	2287	3668	463	221.571	45.2428	24.9372	17.5011	9.5642	4.0633	4.4483	5.0521	4.7382	13.4282	9.4507	9.8152	9.5199	9.5952	6.7519	3.3171	4.5294	6.0554	6.3963	26.2502	0.0462	0.1763	0.2936	0.4214	0.3806	0.2157	0.3674	0.5783	0.6879	4.5016	2274
R5	1.35	11	177.96	50.1	0.281524	50.33	41.318	9.01203	4.58476	0.820941	0.179059	222.608	108.747	222.608	4.228	1128	1751	104	100.199	23.6501	19.9428	14.6562	16.5229	12.9319	11.7495	11.2222	3.2769	7.3661	4.1757	5.3259	7.8599	8.1033	11.6296	11.3032	12.0252	13.1049	4.3501	15.001	0.0199	0.0992	0.2501	0.3594	0.6538	0.7884	0.9805	1.2194	0.4601	2.6537	1115
R7	1	9	48.38	8.6	0.177759	33.298	26.6438	6.65418	4.00407	0.800163	0.199837	183.099	50.0507	183.099	1.089	797	1268	169	122.883	10.8533	7.6041	14.9511	8.7512	6.408	4.9851	1.594	1.9883	2.2386	5.5354	2.3425	3.0137	8.2724	6.0459	5.6992	5.0349	1.8999	2.6613	5.2226	0.0277	0.0423	0.0965	0.366	0.3335	0.4041	0.4054	0.1805	0.2836	0.9894	786
R14	1.6	12	113.62	24.89	0.219064	18.765	9.97172	8.79328	1.13402	0.5314	0.4686	229.055	74.6919	229.055	1.938	1014	1347	177	130.817	23.3723	19.0436	15.6942	9.7902	8.3338	5.6928	2.3068	4.7225	8.7391	5.5315	5.2865	7.6855	8.4039	6.8188	7.1418	5.8554	2.6881	6.3422	13.8523	0.0265	0.0989	0.2495	0.3605	0.38	0.4879	0.48	0.2498	0.6785	1.7702	998
R21	1.806	12	154.14	44.25	0.287077	227.387	158.547	68.8404	2.3031	0.697254	0.302746	208.453	79.4443	208.453	2.409	1204	1736	222	136.811	14.4979	9.2974	9.1348	9.1218	9.4089	3.3024	2.2236	3.0263	10.8286	5.5672	3.3699	3.57	5.0379	6.3787	8.0613	3.3417	2.7074	4.0308	24.1636	0.0252	0.0642	0.1106	0.2225	0.3563	0.5507	0.2693	0.2626	0.4276	4.893	1192
R27	0.885	20	146.23	36.19	0.247487	58.204	47.7601	10.4439	4.57299	0.820563	0.179437	304.771	121.026	304.771	3.825	1366	2517	252	153.06	35.716	34.7213	22.7824	12.1988	7.7622	8.2308	8.7913	6.2844	14.2488	7.1	8.1436	13.3334	12.3407	8.4728	6.579	8.4901	10.3518	8.3875	27.2692	0.0378	0.1534	0.4135	0.5358	0.4703	0.4451	0.6982	0.9716	0.892	4.3723	1346
R46	1.676	12	67.35	17.02	0.25271	19.38	15.6034	3.77656	4.13165	0.805131	0.194869	146.371	52.5304	146.371	1.5	712	875	68	69.7755	17.8603	16.9651	17.0041	9.624	5.0619	2.3779	1.0968	0.7306	5.4348	2.9666	4.1761	6.7484	9.4066	6.8537	4.2671	2.3891	1.2732	0.9606	11.4832	0.014	0.0806	0.2163	0.4164	0.3899	0.287	0.1914	0.1177	0.1005	2.1029	703
R50	2.14	13	131.06	40.69	0.310468	80.411	53.9264	26.4846	2.03615	0.670635	0.329365	224.232	83.8157	224.232	2.493	1410	2198	243	121.918	27.0624	22.2449	13.708	12.8151	3.475	3.6066	4.3217	3.9814	10.2278	5.0502	5.8635	8.6624	7.4494	9.0437	2.941	3.7421	5.117	5.3435	19.7879	0.0243	0.1053	0.2723	0.3246	0.5099	0.1986	0.3095	0.4829	0.571	3.2858	1401
R52	1.266	16	61.62	11.3	0.183382	11.616	8.96652	2.64948	3.38426	0.771911	0.228089	162.546	59.9893	162.546	1.762	510	1352	163		97.1255	16.5284	15.0699	12.98	7.1726	3.4013	1.0979	0.3202	0.6672	8.0797	4.7438	3.8802	5.9996	6.9894	5.0345	2.9002	1.1376	0.3996	0.8886	18.994	0.0261	0.0755	0.192	0.301	0.2825	0.1971	0.0939	0.0395	0.0942	4.1338
R54	0.826	9	88.9	52.12	0.586277	31.159	24.1727	6.98632	3.46	0.775785	0.224215	251.656	86.7115	251.656	2.378	1112	1650	125	127.457	19.9838	34.1738	20.7353	19.3393	13.1238	7.7005	3.6087	1.9919	3.1148	5.4217	4.4167	13.5356	11.1516	13.8103	11.2008	7.9606	4.2576	2.6186	6.4	0.0261	0.0813	0.4317	0.4803	0.788	0.7629	0.6563	0.4005	0.2742	1.1273	1096
R58	0.898	12	119.28	32.64	0.273642	112.698	76.5481	36.1499	2.11752	0.679232	0.320768	223.007	78.0596	223.007	2.174	1250	1858	200	120.29	24.8251	20.5552	22.8571	9.0151	9.4719	5.7338	3.7304	2.4171	3.3351	5.3656	5.4056	8.0647	12.4687	6.1419	8.1437	5.9167	4.4154	3.2312	6.2262	0.0271	0.0971	0.2556	0.5451	0.3345	0.5592	0.4867	0.4163	0.3442	0.9482	1231
R66	1.348	12	65.73	16.77	0.255135	19.518	13.6868	5.83118	2.34718	0.701241	0.298759	158.471	55.8945	158.471	1.569	887	1411	149	84.666	16.1143	18.8935	11.5477	7.7216	5.7764	2.8457	3.0683	1.4007	5.8253	3.5203	3.8236	7.0753	6.2214	5.3316	4.9056	2.9351	3.6155	1.9142	10.8685	0.0162	0.0748	0.2134	0.2686	0.2945	0.3321	0.2412	0.3396	0.2083	1.7019	877
R69	1.292	15	39.04	8.69	0.222592	55.659	34.6729	20.9861	1.65218	0.622952	0.377048	170.102	42.5019	170.102	0.845	1055	1522	210	109.671	16.6566	13.5192	10.0534	5.8778	5.5268	2.1909	2.3202	1.2246	2.1998	4.6133	3.6737	5.2013	5.461	4.1797	4.7382	2.2131	2.7089	1.6736	3.7367	0.022	0.067	0.1612	0.2378	0.2376	0.3242	0.1782	0.252	0.1822	0.5164	1042
R77	1.083	13	71.56	18.52	0.258804	47.776	32.1505	15.6255	2.05757	0.672943	0.327057	133.915	46.4209	133.915	1.281	678	997	119	85.8284	10.305	13.0492	6.1841	2.0362	4.9186	6.2023	1.9911	0.466	2.3922	3.609	2.236	5.1616	3.2572	1.4144	4.2872	6.2977	2.3865	0.6236	5.9848	0.0169	0.0404	0.1647	0.1372	0.0786	0.298	0.5095	0.2279	0.0664	1.3286	670
R78	1.198	9	136.78	31.55	0.230662	32.154	23.7966	8.35737	2.84738	0.740083	0.259917	235.875	88.3595	235.875	2.634	1062	1626	198	131.554	25.9645	21.2802	10.9152	9.8643	10.6151	5.6078	3.4186	4.1802	11.6558	5.4912	5.9088	8.1278	5.8526	6.8533	9.1992	5.6959	4.0245	5.5862	24.4088	0.0261	0.1112	0.2506	0.2517	0.3804	0.6358	0.4611	0.3776	0.5949	4.3513	1040
R80	2.148	13	67.47	17.4	0.257892	18.626	13.9239	4.7021	2.96121	0.747552	0.252448	124.62	46.4385	124.62	1.377	669	993	66	53.4174	13.3453	10.5576	18.6527	18.1325	5.669	2.4499	0	0.4829	1.6846	2.1017	2.9377	4.0027	10.3427	12.7243	4.7923	2.4558	0	0.668	3.2767	0.0094	0.0532	0.1223	0.4592	0.7132	0.3231	0.1963	0	0.0736	0.5141	660
R88	0.88	14	65.39	18.27	0.279401	149.796	70.3739	79.4221	0.886074	0.469798	0.530202	91.8445	36.5411	91.8445	1.157	400	648	68	49.2115	12.6853	4.5131	2.3832	5.9947	8.7801	1.8901	0.3109	0.675	5.2759	2.2136	2.6517	1.7366	1.2689	4.3539	7.5919	1.8191	0.3708	0.8982	9.5225	0.0115	0.046	0.0539	0.0541	0.2524	0.524	0.1393	0.0352	0.0952	1.4431	395
R91	1.53	4	143.11	45.6	0.318636	193.539	110.043	83.4962	1.31794	0.568582	0.431418	132.66	72.3867	132.66	3.143	502	1383	158	59.7093	20.1342	10.7644	9.5366	5.6954	4.3864	3.3796	4.4768	2.6667	11.5767	2.8027	4.5505	4.1806	5.2302	4.0092	3.7727	3.5261	5.3586	3.5346	26.0317	0.0151	0.085	0.1312	0.2298	0.2253	0.2589	0.2932	0.5114	0.3733	5.3429	495
R101	1.724	15	61.1	18.75	0.306874	43.948	30.7685	13.1795	2.33458	0.700112	0.299888	164.891	48.5293	164.891	1.137	1014	1070	172	97.9786	17.0037	18.3612	7.5748	5.0338	4.171	3.5712	1.6068	2.7636	5.9916	4.2544	3.8589	7.1318	3.9373	3.5185	3.5917	3.5624	1.87	3.7341	10.085	0.0211	0.0724	0.2234	0.1636	0.1964	0.2469	0.2831	0.1735	0.4019	1.3959	1006
R103	1.053	10	94.81	27.29	0.287839	69.128	58.6903	10.4377	5.62292	0.849009	0.150991	151.668	62.3115	151.668	2.037	772	1262	163	82.5952	7.7992	4.9667	7.048	20.1941	14.012	4.712	4.6015	1.0282	4.1046	3.3723	1.6918	2.0267	3.8821	14.4671	12.0469	4.8022	5.3577	1.35	8.3	0.0156	0.0304	0.0665	0.1713	0.8276	0.8263	0.3902	0.4973	0.1413	1.3972	765
R104	1.172	8	226.48	55.84	0.246556	240.43	153.046	87.3839	1.75142	0.636551	0.363449	235.38	98.1249	235.38	3.255	939	2265	268	140.627	18.7243	13.0101	12.1357	11.5564	12.2327	7.761	5.0724	1.3812	12.1279	6.0002	4.3157	4.8003	6.7368	8.2649	10.6935	7.8638	5.9621	1.817	26.2439	0.0285	0.0822	0.1429	0.2995	0.4728	0.7459	0.6352	0.5584	0.1905	5.2547	923
R106	1.689	9	105.74	36.16	0.341971	185.836	108.527	77.3086	1.40382	0.583996	0.416004	241.963	75.9369	241.963	1.896	1406	2033	333	156.967	12.8723	9.3387	14.8098	15.3848	13.3186	6.5571	5.2929	2.2209	4.258	6.0453	2.6613	3.7777	8.0777	10.8784	11.5896	6.5987	6.2038	2.9717	7.1965	0.0253	0.0455	0.1235	0.3531	0.6145	0.8046	0.5295	0.5796	0.3167	1.0134	1399
R113	1.382	8	167.68	44.28	0.264074	25.633	15.0808	10.5522	1.42917	0.588337	0.411663	449.743	138.234	449.743	3.386	2024	3437	564	248.962	62.7379	32.1267	26.613	31.7348	15.4401	13.6443	6.3523	4.2227	6.535	10.9633	13.9367	12.1063	14.5748	22.2035	13.3893	13.8604	7.5123	5.6219	11.0028	0.0552	0.257	0.369	0.6395	1.2418	0.9263	1.1221	0.708	0.5964	1.5079	2014
R116	1.692	22	91.66	19.9	0.217107	125.104	69.7508	55.3532	1.2601	0.557542	0.442458	146.695	65.5002	146.695	2.327	564	1013	63	58.8589	14.2215	21.8451	17.2104	7.3266	9.5978	4.4112	3.7575	1.7683	7.3523	2.5665	3.2002	8.5125	9.2105	5.201	8.4185	4.4363	4.3685	2.3854	12.8291	0.0125	0.0597	0.2682	0.3951	0.2949	0.589	0.3556	0.4047	0.2563	1.8124	556
R119	1.076	10	66.98	15.23	0.227381	129.707	83.5858	46.1212	1.81231	0.64442	0.35558	105.538	38.1615	105.538	1.098	593	857	79	60.4818	10.848	5.9863	4.803	5.8532	6.533	2.323	4.3024	1.706	2.2377	2.7159	2.4385	2.2396	2.6987	4.1193	5.6721	2.3518	5.084	2.3108	3.7656	0.0137	0.0455	0.0677	0.1213	0.2316	0.3929	0.19	0.4785	0.2494	0.5142	590
R126	1.44	3	89.45	26.82	0.299832	42.713	25.5652	17.1478	1.49087	0.598534	0.401466	167.752	60.2576	167.752	1.722	821	977	113	101.269	10.2149	12.9587	9.4931	6.5615	5.3437	6.7404	5.9275	4.929	3.9133	4.3501	2.4498	4.7776	5.1153	4.612	4.7284	6.8211	6.9357	6.6983	7.3622	0.0206	0.0486	0.142	0.2211	0.2589	0.3337	0.5501	0.6467	0.7253	1.1674	811
R143	2.174	5	28.47	9.37	0.329118	22.41	15.2401	7.1699	2.12557	0.680058	0.319942	65.7465	23.8735	65.7465	0.69	216	258	14	27.7394	8.5095	10.547	3.6402	7.0606	5.9671	1.3687	0.091	0.38	0.3887	1.1672	2.1142	4.0808	2.0397	5.0043	5.0371	1.4163	0.1082	0.5214	0.688	0.0056	0.0429	0.1273	0.0913	0.2835	0.339	0.1169	0.0103	0.057	0.0976	212
R146	0.894	5	62.37	18.03	0.289081	44.525	30.8418	13.6832	2.25399	0.692685	0.307316	166.545	43.8085	166.545	0.917	1181	1235	203	120.353	13.3434	7.8218	4.0604	2.7597	2.0282	3.7469	1.8932	1.142	8.7415	4.9084	2.8183	3.1484	2.1281	1.9071	1.7279	3.8521	2.2134	1.5119	14.888	0.0223	0.0494	0.1019	0.0896	0.1051	0.1173	0.3155	0.2063	0.1593	2.1096	1177
R152	1.108	14	32.09	7.89	0.245871	30.572	17.1095	13.4625	1.2709	0.559646	0.440354	66.3099	25.7999	66.3099	0.799	245	279	33	27.1337	8.9356	7.9254	7.2709	4.5773	3.7163	4.6995	0.791	0.3721	0.7588	1.1007	2.1092	3.0582	3.8697	3.3145	3.223	4.7351	0.9333	0.4752	1.2917	0.005	0.0411	0.0955	0.165	0.1915	0.223	0.3802	0.0878	0.0483	0.1788	243
R153	1.6	6	89.13	24	0.26927	12.436	8.56389	3.87211	2.21169	0.688637	0.311363	168.046	61.7199	168.046	1.804	703	931	138	92.7302	12.0609	8.9448	9.5045	21.4119	9.9645	4.0542	3.3265	1.0082	4.2008	3.9896	2.6376	3.4413	5.3799	15.1185	8.4404	4.0154	3.8811	1.3407	9.7483	0.0194	0.0478	0.1066	0.2436	0.853	0.5707	0.3169	0.3607	0.142	1.873	694
R156	1.386	7	274.75	79.24	0.288408	33.103	24.1392	8.9638	2.69297	0.729215	0.270785	463.224	162.367	463.224	4.607	2487	2918	326	279.498	39.1441	29.4698	22.2942	19.9341	15.1232	10.7537	15.9747	10.0599	19.5578	11.2903	8.7699	11.4781	12.0984	14.1137	12.8934	10.8131	18.9568	13.5448	36.6055	0.0513	0.1627	0.3607	0.5261	0.7986	0.8775	0.867	1.7927	1.4527	5.7525	2464
R158	1.15	5	78.28	19.41	0.247956	16.884	14.3201	2.56392	5.58524	0.848145	0.151855	124.96	59.8627	124.96	2.282	471	656	62	51.5404	8.0916	9.1955	17.1333	12.6102	9.4808	5.5727	5.3024	1.7136	3.9701	2.0838	1.7614	3.6675	9.4867	8.8484	8.2475	5.5538	6.2692	2.2604	7.4339	0.0096	0.0316	0.1178	0.4205	0.4962	0.5724	0.4411	0.5906	0.2373	1.1194	461
R165	1.49	14	95.92	31.63	0.329754	115.727	63.0976	52.6294	1.1989	0.545228	0.454772	205.527	64.4141	205.527	1.607	1246	2134	305	122.368	24.9359	19.4034	9.3977	5.8909	7.8984	6.8828	1.8518	2.4853	3.2844	5.104	5.5469	7.4101	5.0762	4.1545	6.8309	6.995	2.1369	3.3677	5.3916	0.0243	0.1023	0.2283	0.2199	0.2343	0.4712	0.5665	0.1965	0.3634	0.7142	1237
R173	1.424	23	159.54	44.97	0.281873	52.388	35.6783	16.7097	2.13518	0.681039	0.318961	343.911	113.911	343.911	3.643	1380	2050	267	185.612	47.354	31.2681	18.8127	18.8609	16.9282	9.559	3.5374	2.1882	8.5114	8.5724	10.6076	12.0259	10.2577	13.2773	14.523	9.6818	4.1213	2.9433	15.8233	0.0452	0.1976	0.3741	0.4485	0.7471	0.9944	0.7819	0.3827	0.3153	2.4534	1359
R187	1.53	12	141.17	39.77	0.281717	71.711	45.0174	26.6936	1.68644	0.627761	0.372239	350.602	97.4069	350.602	2.154	2250	3297	511	235.043	29.9989	22.4466	16.2155	13.6892	6.8271	10.8236	3.555	2.3309	7.807	9.5732	6.6549	8.5699	8.8656	9.4404	6.0282	11.0157	4.2384	3.08	15.8403	0.0441	0.1221	0.2642	0.3883	0.5203	0.4243	0.8935	0.4029	0.3243	2.7579	2234
R190	1.29	10	73.43	19.08	0.259839	55.672	38.7211	16.9509	2.28432	0.695523	0.304477	185.859	56.8096	185.859	1.382	783	1372	201	110.821	21.911	15.9535	4.7332	9.1419	6.4522	8.0525	1.9788	1.6563	4.4616	4.9145	4.5688	6.1592	2.5031	6.591	5.6815	8.048	2.3275	2.2207	8.3018	0.0243	0.0793	0.1918	0.1059	0.3793	0.3997	0.6411	0.2182	0.2371	1.2667	773
R196	0.683	14	123.63	34.86	0.28197	19.702	15.239	4.46299	3.41453	0.773475	0.226525	315.024	113.597	315.024	3.26	1298	1923	202	174.37	29.45	24.6134	17.2346	19.75	11.7653	12.3648	12.8859	3.1206	8.2105	7.3512	6.6757	9.4316	9.3983	14.049	10.0292	12.7103	15.1842	4.1421	14.6447	0.0351	0.1257	0.2914	0.4109	0.7992	0.6818	1.0416	1.4257	0.4379	2.1552	1286
R11a	1.582	15	96.78	25.41	0.262554	83.268	64.2679	19.0001	3.38251	0.771821	0.22818	216.744	67.9514	216.744	1.695	1485	1920	277	130.689	13.5294	12.7649	14.7858	7.6815	8.1366	14.3219	3.4	1.3108	9.0388	4.9881	2.9966	5.0268	7.9353	5.2766	6.9987	14.7843	3.9971	1.8043	15.0946	0.0215	0.0553	0.1596	0.3416	0.2897	0.4803	1.2164	0.3746	0.1977	2.0427	1476
R12a	1.51	6	88.78	26.36	0.296914	57.11	35.9403	21.1697	1.69772	0.629317	0.370683	175.982	63.2276	175.982	1.808	1010	1244	151	100.748	24.4474	11.7921	6.4639	8.5206	6.1809	4.0446	3.0091	2.709	7.4453	4.2467	5.4772	4.2898	3.4845	6.0906	5.2538	4.176	3.5597	3.7077	13.7916	0.0206	0.1017	0.126	0.1505	0.3479	0.3564	0.3435	0.3357	0.404	2.1477	996
R13a	1.337	7	64.84	23.11	0.356416	76.538	59.3296	17.2084	3.44771	0.775165	0.224835	123.986	41.8057	123.986	1.122	672	1011	133	70.3385	13.4531	12.4503	7.5084	1.0022	3.0418	4.0221	4.5973	2.5639	4.4313	2.9533	2.9691	4.7469	4.1385	0.6761	2.6122	4.1606	5.3842	3.4205	9.3539	0.014	0.0545	0.1456	0.1827	0.0365	0.1788	0.3434	0.5027	0.3635	1.6955	663
R14a	1.558	5	46.5	12.47	0.268172	46.454	37.1677	9.28628	4.00243	0.800097	0.199903	95.9497	32.4311	95.9497	0.872	462	488	59	57.2181	5.4497	4.343	3.5105	12.0901	5.5461	2.258	2.1464	0.7461	2.0948	2.2239	1.1729	1.716	2.0404	8.5437	4.6817	2.2941	2.4988	0.9897	3.5493	0.0097	0.0212	0.0546	0.0948	0.4823	0.3155	0.1859	0.2317	0.1045	0.4872	457
R15a	1.625	6	101.26	36.7	0.362433	163.68	114.288	49.3923	2.31388	0.698238	0.301762	189.443	68.5807	189.443	1.976	760	1408	173	92.9623	33.2346	21.9292	9.9257	5.7904	5.3647	5.5604	4.4558	2.0556	7.2083	4.4758	7.3342	8.5362	5.2569	4.0889	4.6121	5.6832	5.2764	2.7417	12.3262	0.0245	0.1346	0.2678	0.2229	0.2309	0.3166	0.4632	0.4977	0.2912	1.7139	745
R16a	1.266	13	85.3	21.56	0.252755	41.082	23.4037	17.6783	1.32387	0.569683	0.430317	146.345	54.8369	146.345	1.635	911	1192	121	82.1058	16.6912	12.6932	7.9557	6.9108	9.4473	3.5878	1.8651	1.3221	3.3258	3.2071	3.7852	4.6675	4.336	4.8628	8.1913	3.576	2.2746	1.7305	8.2981	0.0139	0.071	0.1382	0.1892	0.2733	0.5667	0.2839	0.221	0.1803	1.8416	903
R17a	1.356	21	202.98	56.53	0.2785	55.406	43.6146	11.7914	3.69886	0.787182	0.212818	684.989	187.29	684.989	4.297	4029	5471	783	428.329	67.4737	51.531	35.6405	27.9611	28.755	17.74	8.2938	2.6835	13.0387	16.9966	15.2196	19.3883	19.4406	19.6469	24.8656	17.9597	9.7982	3.5617	24.208	0.074	0.2834	0.5899	0.8499	1.1032	1.7158	1.4494	0.9226	0.3767	3.7275	4000
R18a	1.624	4	105.02	26.82	0.25538	50.621	35.5677	15.0533	2.36279	0.702628	0.297372	222.172	74.0747	222.172	1.965	1227	1701	225	145.074	19.5397	14.9089	6.7253	6.7155	7.1687	3.0342	5.1926	4.3711	8.4346	6.2612	4.1306	5.5228	3.6196	4.6686	6.1724	3.0938	6.1698	5.6587	20.5158	0.0297	0.0728	0.1647	0.1562	0.2596	0.4242	0.2512	0.5844	0.5832	4.1439	1216
R1a	1.07	10	69.25	26.53	0.383105	117.87	63.6817	54.1883	1.17519	0.540271	0.459729	213.775	65.9026	213.775	1.617	1241	1655	198	129.707	20.0426	20.216	8.0297	7.0547	11.2682	8.5018	2.3904	1.5028	4.2756	5.5359	4.6002	7.7174	4.37	4.9721	9.7412	8.6342	2.8757	1.9891	8.2907	0.0259	0.0872	0.2377	0.1906	0.2802	0.6716	0.6988	0.2759	0.2096	1.3163	1228
R20a	1.994	7	68.81	16.5	0.239791	17.862	10.4792	7.38275	1.41942	0.586678	0.413322	190.214	62.9797	190.214	1.659	1077	1680	276	114.953	20.191	14.6366	8.3546	8.971	3.4034	2.5537	4.6412	2.4575	9.1677	4.7232	4.6782	5.6894	4.5055	6.4957	2.9187	2.5904	5.4953	3.2782	19.6565	0.0216	0.0895	0.1788	0.1949	0.3754	0.1997	0.2094	0.5186	0.3484	3.6159	1073
R21a	0.848	11	83.4	26.39	0.316427	19.434	16.1618	3.27218	4.93916	0.831626	0.168374	265.068	81.572	265.068	1.998	1402	2087	331	149.295	12.1752	19.2372	36.2366	24.5067	12.3101	4.587	0.6728	0.6764	3.8493	5.6524	2.7038	7.7946	19.6518	17.1406	10.6498	4.6557	0.8185	0.8925	6.5291	0.0233	0.0497	0.2542	0.8539	0.9579	0.7355	0.3767	0.0793	0.0938	0.8924	1385
R22a	0.91	10	22.29	7.17	0.321669	13.579	10.305	3.27399	3.14753	0.758893	0.241107	123.127	34.5576	123.127	0.772	521	901	92	76.5252	19.0172	5.0263	5.6322	7.9981	1.0194	0.7837	1.4527	1.7353	3.4556	4.0916	4.0853	1.7893	3.1967	5.5616	0.8389	0.796	1.7657	2.268	6.8249	0.0245	0.0725	0.0511	0.1451	0.3089	0.055	0.0645	0.1709	0.236	1.1116	517
R23a	1.59	15	78.89	17.86	0.226391	59.031	36.6063	22.4247	1.63241	0.62012	0.37988	330.523	81.6443	330.523	1.605	1629	2647	450	206.622	38.3823	34.5752	13.5732	16.6888	7.7888	1.5216	2.061	2.8024	4.7284	9.1836	8.745	12.7615	7.4706	12.007	6.674	1.5507	2.4548	3.7686	7.8602	0.0453	0.1654	0.38	0.3296	0.6897	0.4559	0.1262	0.2329	0.4039	1.0519	1617
R24a	1.31	13	101.11	29.96	0.296311	38.393	21.6461	16.7469	1.29254	0.563802	0.436198	194.094	72.3946	194.094	2.149	980	1407	140	123.994	15.3285	8.8375	8.4043	6.8405	7.8235	10.4777	5.454	2.2706	4.2039	5.1494	3.4373	3.4209	4.5711	4.8193	6.838	10.6213	6.4587	3.0006	8.0314	0.0233	0.0638	0.1069	0.1992	0.2713	0.4764	0.858	0.6095	0.316	1.3961	972
R25a	0.92	5	33.14	12.79	0.385938	19.362	15.1656	4.19644	3.61391	0.783264	0.216736	118.695	35.4697	118.695	0.843	660	879	159	73.7445	13.6234	10.1401	4.5985	3.464	5.0762	4.0733	1.0953	1.1812	1.3165	3.0489	3.333	3.7551	2.5388	2.5055	4.5012	4.079	1.2947	1.5717	2.393	0.014	0.0671	0.1125	0.1123	0.1448	0.3184	0.3255	0.122	0.1666	0.361	657
R26a	1.024	18	64.15	17.08	0.266251	26.566	18.1717	8.39434	2.16475	0.68402	0.31598	248.322	65.2302	248.322	1.364	1560	2283	354	164.665	21.0283	20.3555	12.0156	10.4503	9.4025	3.2736	1.5216	0.7226	3.8138	6.7148	4.8538	8.1011	6.3559	7.3373	8.0441	3.3237	1.7771	0.976	7.3322	0.0306	0.0931	0.2606	0.2691	0.4118	0.5491	0.2692	0.1655	0.105	1.2504	1553
R27a	1.438	19	183.67	54.04	0.294223	129.014	96.7554	32.2586	2.99937	0.749961	0.250039	445.467	136.307	445.467	3.335	2270	2985	388	246.938	57.722	35.6887	28.5799	31.2006	11.1319	6.5063	10.7549	6.6963	8.3525	10.1091	13.1569	13.689	15.8145	21.8192	9.4003	6.7418	12.8271	9.0364	14.0724	0.0467	0.2481	0.4248	0.7008	1.2191	0.6331	0.5567	1.2191	0.9714	1.9816	2248
R28a	1.378	8	84.27	22.79	0.27044	145.141	84.5391	60.6019	1.39499	0.582462	0.417538	150.274	56.6754	150.274	1.701	856	1140	185	97.2252	9.4021	5.0468	5.7675	4.3408	8.1694	6.1939	6.457	2.6847	4.24	3.9152	1.9882	1.9126	3.1661	2.9941	7.1569	6.3658	7.5145	3.6207	10.4513	0.0178	0.0349	0.0585	0.1392	0.165	0.5	0.5215	0.6969	0.3891	2.3043	852
R29a	1.946	5	108.09	29.45	0.272458	31.316	22.5314	8.78461	2.56487	0.719485	0.280515	220.739	63.6575	220.739	1.461	1242	1573	226	138.496	15.0906	10.9881	25.6933	10.3717	7.5586	2.3875	1.6649	0.4075	7.0227	5.6897	3.2224	4.2686	14.0823	7.1811	6.4517	2.4495	1.9231	0.5568	12.7757	0.0262	0.0565	0.1337	0.6177	0.3976	0.4392	0.2004	0.1771	0.0606	1.8981	1231
R2a	1.568	8	163.9	48.22	0.294204	15.697	12.1669	3.53007	3.44666	0.775112	0.224888	156.077	84.6763	156.077	3.656	780	1546	163	92.2702	9.6709	3.0834	3.6478	5.4102	6.5618	2.4024	3.6669	8.2502	20.7136	3.722	2.0527	1.1696	2.0219	3.8756	5.6795	2.4384	4.4184	11.0523	41.7029	0.0161	0.036	0.0357	0.0899	0.2216	0.3924	0.1973	0.4245	1.1794	7.5562	772
R30a	1.144	7	40.05	8.63	0.215481	96.05	63.8759	32.1741	1.98532	0.665028	0.334972	96.416	33.8892	96.416	0.948	649	871	125	63.9154	8.4744	3.3978	4.8114	4.5841	2.5405	1.9571	3.9301	0.0663	2.299	2.7738	1.8226	1.2772	2.6242	3.1433	2.2086	1.9525	4.7165	0.0847	6.966	0.0138	0.0324	0.0388	0.1146	0.1722	0.1532	0.1553	0.451	0.0086	1.8929	645
R31a	1.344	17	149.63	32.89	0.219809	33.378	21.7931	11.5849	1.88117	0.652918	0.347082	398.563	145.12	398.563	4.205	1786	3625	420	222.789	46.7014	27.9571	21.982	24.2979	13.0064	12.7743	5.6516	5.8112	15.8044	9.5664	10.5272	10.6532	11.7987	17.2787	11.0912	12.9799	6.6986	7.7353	33.4106	0.0467	0.1974	0.328	0.5074	0.9816	0.7547	1.0517	0.633	0.8204	6.3383	1761
R32a	1.527	14	92	18.03	0.195978	181.521	117.612	63.9086	1.84032	0.647927	0.352073	186.109	186.109	186.109	3.22	844	2583	492	146.003	8.2257	4.9306	8.2909	4.0622	1.2248	1.25	1.304	0.2368	10.3896	7.0251	1.8469	1.9266	4.3945	2.8433	1.0913	1.3824	1.5462	0.3104	32.76	0.0383	0.0346	0.0609	0.186	0.1592	0.0774	0.1209	0.146	0.0325	10.3615	834
R33a	1.236	2	38.8	13.75	0.354381	40.116	28.7588	11.3572	2.53221	0.716891	0.283109	67.7811	25.3314	67.7811	0.753	292	404	53	40.8204	2.7723	3.173	1.1346	3.8649	6.2353	2.933	4.0309	1.2366	1.538	1.5916	0.6076	1.1485	0.6464	2.7128	5.3011	3.0502	4.8316	1.6718	2.5042	0.0069	0.0112	0.0335	0.0294	0.1522	0.3594	0.2529	0.4613	0.18	0.3297	289
R34a	1.54	8	120.58	32.25	0.267457	35.515	26.1117	9.40326	2.77688	0.735231	0.264769	286.779	90.4087	286.779	2.268	1262	2302	382	180.331	15.0439	18.5089	20.4632	10.5445	12.9808	11.0568	6.3573	4.1399	6.0761	7.1392	3.2736	7.2231	11.0333	7.3714	11.301	11.356	7.5307	5.5156	11.2831	0.031	0.059	0.2268	0.4762	0.4119	0.7845	0.9298	0.7107	0.5852	1.7747	1252
R34acf	1.334	10	130.73	38.03	0.290905	137.19	100.197	36.9935	2.70849	0.730349	0.269651	228.317	83.316	228.317	2.419	1099	1792	223	121.213	23.5426	20.1429	19.7986	11.8562	5.869	2.9802	3.5823	5.4609	12.7657	4.8053	5.2721	7.7852	10.7974	8.1843	4.989	3.0989	4.2626	7.305	24.4995	0.0214	0.0976	0.2429	0.4717	0.4512	0.3383	0.2568	0.4044	0.7782	3.8358	1089
R35a	2.28	21	188.28	44.6	0.236881	65.258	45.3272	19.9308	2.27422	0.694584	0.305416	324.494	109.924	324.494	2.963	1527	3379	366	160.955	52.1419	37.2747	19.9332	19.7548	11.2606	10.604	2.565	3.1016	6.0949	7.6606	11.2822	14.3655	10.7552	13.9612	9.6413	10.6027	3.0185	4.1619	13.0186	0.0418	0.2029	0.4471	0.4649	0.7884	0.6585	0.8449	0.2832	0.4449	2.2874	1503
R37a	1.74	22	163.58	36.28	0.221788	125.769	69.0289	56.7401	1.21658	0.548855	0.451145	757.642	150.389	757.642	2.543	4954	7834	1499	550.015	55.742	44.6642	35.4647	25.506	16.6314	9.0518	4.7921	4.0089	8.1633	22.1742	12.243	17.2993	19.4385	17.6727	14.3304	9.2377	5.6194	5.3368	13.342	0.0984	0.2232	0.5413	0.854	0.9785	0.9857	0.7515	0.5251	0.5659	1.7521	4934
R38a	1.844	15	207.48	56.45	0.272074	100.567	68.893	31.674	2.17507	0.685046	0.314954	524.34	136.2	524.34	2.827	3033	5702	775	322.27	64.3025	45.4875	32.521	22.7905	11.6482	6.6838	4.7213	2.8771	8.6458	14.7029	13.8159	17.6271	17.7185	15.8726	9.9291	6.9385	5.5078	3.7858	14.8704	0.0766	0.2468	0.5523	0.7738	0.8836	0.6756	0.5739	0.5119	0.3969	2.1008	3011
R39a	1.968	10	166.13	52.1	0.31361	88.134	50.3602	37.7738	1.33321	0.571405	0.428595	287.188	95.0462	287.188	2.503	1625	2118	224	174.13	27.4435	20.8263	18.0274	14.5981	8.9599	2.7858	1.1825	4.625	13.8261	6.9408	5.8294	8.1312	9.8246	10.0257	7.6372	2.8552	1.3832	6.184	27.3579	0.0304	0.102	0.2566	0.4295	0.55	0.5193	0.2333	0.1292	0.659	4.6718	1612
R40a	2.16	19	188.08	49.47	0.263026	80.502	39.5086	40.9934	0.963782	0.490778	0.509222	245.761	104.706	245.761	3.55	1189	2701	214	112.94	32.2433	30.655	13.1937	12.4303	10.9064	12.4149	6.312	5.492	8.8054	5.405	7.1264	12.0428	7.0392	8.8112	9.3396	12.6251	7.4441	7.3849	15.7159	0.0297	0.1306	0.3815	0.3008	0.499	0.6382	1.0229	0.6999	0.7911	2.2949	1172
R41a	1.374	9	41.93	11.58	0.276175	42.999	25.2683	17.7307	1.42512	0.587649	0.412351	153.853	36.2336	153.853	0.679	867	805	101	94.4629	18.1131	18.6853	8.1475	4.2075	2.4038	3.1165	1.9718	0.1363	1.7378	4.4083	3.8845	7.1884	4.2986	2.9855	2.1227	3.1811	2.3243	0.1803	4.2474	0.0239	0.0688	0.223	0.1816	0.1693	0.1495	0.259	0.2183	0.019	0.8304	859
R42a	2.16	20	229.87	65.82	0.286336	70.937	45.7826	25.1544	1.82007	0.645399	0.354601	377.308	130.762	377.308	3.606	2073	4714	473	201.834	50.9341	35.4086	22.659	19.0885	13.1765	10.3959	6.0747	3.2496	13.2028	8.8431	11.2959	13.3564	12.3082	13.3304	11.3164	10.5695	7.2058	4.3504	25.534	0.0456	0.2082	0.4069	0.536	0.7437	0.7753	0.8568	0.6813	0.464	4.3224	2054
R44a	0.968	8	90.28	25.26	0.279796	47.931	37.9062	10.0248	3.78125	0.79085	0.20915	206.925	83.856	206.925	2.704	576	913	51	66.3186	36.4128	29.325	25.8592	24.9168	13.9594	6.244	2.5997	0.2214	0.8108	3.4662	8.4793	11.3989	14.2017	17.7021	11.9105	6.1733	2.9898	0.2998	1.4698	0.0207	0.1625	0.3578	0.6252	1.0053	0.8114	0.4863	0.2739	0.0323	0.2212	554
R45a	1.724	3	72.82	23.31	0.320104	47.434	29.9116	17.5224	1.70705	0.630595	0.369405	151.896	50.2957	151.896	1.325	793	1515	279	102.318	19.6781	8.8457	5.9203	3.2294	2.2297	1.4415	0.573	0.2703	6.895	4.4247	4.106	3.509	3.2586	2.2996	1.8751	1.4234	0.6976	0.3537	14.7271	0.0216	0.071	0.1125	0.1437	0.1308	0.1256	0.1119	0.0677	0.0368	2.7876	792
R46a	1.332	20	242.15	73.6	0.303944	40.236	25.0224	15.2136	1.64473	0.62189	0.37811	423.041	170.202	423.041	5.461	2728	3119	299	224.167	25.2973	31.8692	25.9852	46.9771	21.5232	19.4441	9.0552	4.3942	13.1387	8.9224	5.6436	12.5566	14.0423	33.3118	18.594	19.5988	10.656	5.9033	28.1404	0.0399	0.1048	0.3996	0.6088	1.887	1.282	1.5744	0.9991	0.6317	5.1299	2707
R48a	1.236	12	81.41	19.67	0.241617	95.345	63.7271	31.6179	2.01554	0.668384	0.331616	291.895	76.2839	291.895	1.586	2051	2423	319	197.053	19.89	14.9972	18.2416	11.7471	9.505	4.7068	3.2147	5.4196	5.7503	7.42	4.3838	5.7413	10.2681	8.1979	8.3057	4.7875	3.795	7.4753	10.0257	0.0306	0.0802	0.1774	0.4625	0.4575	0.5792	0.3881	0.3571	0.821	1.4776	2042
R49a	1.112	14	198.09	50.73	0.256096	19.598	13.8393	5.75872	2.40319	0.706158	0.293842	343.206	112.24	343.206	2.921	1557	2478	281	210.774	25.6574	29.2618	21.7115	12.8031	10.658	8.5416	7.4168	3.6522	11.6225	8.5919	5.8816	11.448	11.6845	8.9062	9.2219	8.8529	8.7283	4.803	22.7893	0.0379	0.1118	0.3605	0.5042	0.495	0.637	0.7317	0.8184	0.503	3.685	1545
R4a	1.14	23	155.15	44.03	0.28379	12.583	8.5338	4.0492	2.10753	0.678201	0.3218	256.141	91.2497	256.141	2.587	1272	1852	211	147.003	28.4121	22.4101	21.068	15.1286	12.7377	2.8194	0.4214	0	5.4047	6.7415	6.084	8.6811	11.4964	10.5281	10.7932	2.8429	0.5086	0	16.8162	0.0356	0.1084	0.2713	0.5016	0.5854	0.7294	0.2286	0.0489	0	4.5917	1261
R4acf	2.23	10	64.43	20.56	0.319106	57.927	38.9088	19.0182	2.04586	0.671686	0.328314	358.259	72.0589	358.259	1.153	2459	2513	374	234.996	57.5191	31.2518	15.0721	5.5719	5.3592	1.448	1.8218	0	3.828	9.4874	13.0397	11.7473	8.0169	3.8184	4.5676	1.5007	2.1307	0	8.3197	0.0433	0.2447	0.3569	0.3414	0.2091	0.3106	0.1238	0.1985	0	1.5326	2425
R51acf	1.44	18	191.33	68.3	0.356975	201.326	98.5938	102.732	0.959717	0.489722	0.510278	77.6252	118.76	77.6252	14.459	831	2798	407	77.3967	0	0	0	0	0	0	0	0	0	3.9097	0	0	0	0	0	0	0	0	0	0.0202	0	0	0	0	0	0	0	0	0	825
R51b	1.706	21	71.28	18.05	0.253227	177.476	92.7629	84.7131	1.09502	0.522678	0.477322	61.4372	96.3324	61.4372	12.02	625	3524	861	35.8	9.4601	3.5814	0.5044	0.9563	2.7483	3.7895	2.0165	0	2.4263	2.4742	2.0916	1.3564	0.1306	0.704	2.4722	3.803	2.3146	0	26.787	0.0176	0.0377	0.0416	0	0.0412	0.1769	0.3043	0.2116	0	14.8887	611
R52a	1.57	40	273.56	78.68	0.287615	40.483	25.864	14.619	1.76921	0.638886	0.361114	355.688	52.256	355.688	0.611	3136	5021	1265	277.188	42.4151	14.4052	7.8766	2.3575	3.8062	3.1034	2.4914	1.1661	0.6901	13.6234	9.3903	5.506	4.299	1.6042	3.2864	3.1323	2.8598	1.5416	1.0961	0.079	0.1724	0.1698	0.1879	0.0872	0.2265	0.252	0.2616	0.1624	0.1402	3089
R53a	0.885	10	44.77	12.98	0.289926	25.393	17.2333	8.15968	2.11201	0.678664	0.321336	116.306	43.3575	116.306	1.286	385	633	40	49.2536	14.7059	15.4784	16.4395	7.515	7.0147	1.6447	0.9286	0.893	2.1523	2.2894	3.2947	6.1933	9.0712	5.1826	6.1494	1.6806	1.0756	1.2304	3.5905	0.0121	0.0615	0.1996	0.401	0.2856	0.43	0.1368	0.0992	0.135	0.4823	376
R55a	1.174	16	63.49	14.99	0.2361	84.678	59.6122	25.0658	2.37822	0.703986	0.296014	158.709	57.6725	158.709	1.668	822	1418	178	90.2644	21.1008	9.9587	6.4616	7.1568	6.226	4.6862	4.1466	2.5358	5.7542	4.0213	4.7096	3.8274	3.6035	4.9494	5.3636	4.8115	4.8625	3.3722	11.1084	0.0207	0.0873	0.1191	0.161	0.2735	0.3686	0.394	0.4545	0.3572	1.7848	817
R56a	0.79	11	40.33	12.14	0.301017	22.235	15.9703	6.26467	2.54927	0.718252	0.281748	163.733	46.4022	163.733	1.046	874	1382	196	99.5692	10.6519	15.1753	14.6928	11.2812	4.6394	2.9562	0.294	0.6492	3.4415	3.8943	2.3593	6.009	7.9167	7.8879	4.0489	2.9359	0.3309	0.8906	6.4647	0.017	0.0436	0.1924	0.3414	0.4408	0.282	0.2324	0.0296	0.0973	0.9925	869
R57a	0.84	6	80.46	16.26	0.202088	42.387	25.5727	16.8143	1.52089	0.603314	0.396686	114.606	51.0622	114.606	1.81	621	894	88	61.0033	8.0976	6.2578	4.7834	6.8839	10.4031	4.9882	6.0323	1.7779	3.9857	2.2319	1.9119	2.3791	2.6893	5.0331	8.8803	5.1761	7.0079	2.3429	8.2743	0.0087	0.0374	0.0728	0.1212	0.2938	0.6043	0.4282	0.6486	0.246	1.5051	618
R58a	1.242	26	149.39	46.65	0.31227	29.404	16.9371	12.4669	1.35856	0.576012	0.423988	466.171	140.887	466.171	3.409	2252	4097	588	251.439	54.0406	50.539	45.1206	24.1954	16.3303	9.1177	5.0844	2.384	5.0894	10.7152	12.1296	19.6295	24.6411	16.7615	13.9795	9.2281	5.9668	3.197	9.522	0.0511	0.2252	0.6152	1.0784	0.9282	0.9544	0.7443	0.5581	0.3417	1.4751	2232
R59a	0.96	14	61.78	19.42	0.314341	40.429	28.9002	11.5288	2.50679	0.714839	0.285161	298.06	79.4622	298.06	1.686	1596	2351	319	197.95	27.7744	13.837	16.352	12.0681	11.2195	10.6768	2.052	0.8556	4.47	8.647	5.8935	5.3147	9.0781	8.4464	9.67	10.9629	2.3763	1.1615	10.645	0.0421	0.1039	0.1649	0.4036	0.4725	0.6653	0.8972	0.2194	0.1256	2.088	1587
R60a	1.978	20	208.21	62.16	0.298545	138.392	79.4815	58.9105	1.34919	0.574321	0.425679	301.675	132.107	301.675	4.604	1361	2228	198	136.726	39.2047	47.8673	29.0279	10.4785	6.9274	6.4913	4.9461	3.1728	15.4346	5.9999	9.201	18.3669	15.425	7.2235	6.0236	6.6582	5.8022	4.2836	34.1986	0.0302	0.1776	0.5684	0.6567	0.3984	0.4179	0.5445	0.5425	0.4608	6.6701	1338
R61a	1.08	16	124.76	36.47	0.292321	33.844	20.3576	13.4864	1.50949	0.601513	0.398487	445.356	142.38	445.356	3.623	2325	4490	696	270.077	40.361	37.0845	26.0023	22.0324	13.7165	9.3069	8.947	3.3047	12.9685	11.3289	9.0246	14.2621	14.2076	15.4847	11.8615	9.4946	10.5517	4.4083	24.8596	0.0533	0.1676	0.4428	0.6222	0.8696	0.8183	0.7723	0.9921	0.4684	3.9399	2302
R7a	2.15	8	62.87	22.17	0.352632	143.334	79.3109	64.0231	1.23879	0.553329	0.446671	220.973	55.8654	220.973	1.124	1466	2129	373	146.081	17.927	20.1919	10.956	5.8694	6.5563	5.962	0.9689	0.4578	4.8476	5.7297	4.1848	7.497	5.9127	3.9983	5.713	5.9828	1.1112	0.6003	10.233	0.0246	0.0812	0.224	0.2559	0.2176	0.3973	0.4786	0.1014	0.0626	1.8275	1452
R8a	1.852	14	89.85	22.63	0.251864	32.184	15.0396	17.1444	0.877236	0.467302	0.532698	306.116	72.0461	306.116	1.349	1617	2751	471	220.152	28.4717	25.8484	6.7386	1.9697	1.4698	3.5094	3.9917	2.3779	10.0979	8.9198	6.4624	10.0948	3.4267	1.4404	1.256	3.6434	4.6819	3.1513	22.4337	0.0398	0.1221	0.3183	0.1393	0.0843	0.0857	0.3016	0.4375	0.3326	4.2264	1606
R9a	1.854	5	69.75	19.9	0.285305	41.628	28.4547	13.1733	2.16002	0.683547	0.316453	245.237	71.8295	245.237	1.674	1201	2145	282	140.522	23.0847	17.1506	22.6432	27.3322	5.4654	1.9447	1.7594	0.3224	3.786	5.8787	4.975	6.5335	12.5674	18.8182	4.7215	1.9614	2.0466	0.4196	7.4377	0.0279	0.0891	0.2009	0.5588	1.0349	0.3254	0.1576	0.1896	0.0435	1.2283	1185
[truncated: 22 more columns]

## Sheet: Table S3
Table S3 Landmark matrix produced by RootScape according to the 9-landmark set as described in Figure 3A.
Sample ID	X1	Y1	X2	Y2	X3	Y3	X4	Y4	X5	Y5	X6	Y6	X7	Y7	X8	Y8	X9	Y9	X10	Y10
R101	515	1450	548	1218	558	1104	651	515	411	1065	204	350	722	1090	875	734	1085	1389	1085	1346
R103	665	1482	656	1380	654	1286	805	340	300	913	202	664	787	1149	777	877	1092	1497	1091	1459
R104	636	1437	620	1348	585	1215	524	260	325	1169	231	655	855	955	983	258	1084	1475	1083	1435
R106	208	1421	407	1393	464	1352	558	445	179	735	115	267	752	1373	1024	1105	1093	1423	1093	1384
R113	556	1508	583	1409	588	1078	572	406	302	1105	58	690	855	1046	933	527	1101	1386	1099	1346
R116	565	1418	540	1270	549	1140	478	11	348	820	407	281	640	909	999	319	1077	1454	1077	1414
R119	540	1485	604	1432	526	1329	451	77	441	1320	373	1051	796	1131	830	660	1098	1458	1096	1418
R11A	410	1147	451	1101	469	1048	483	61	117	674	211	482	752	939	789	347	1100	1344	1098	1305
R126	508	1357	444	1272	414	1000	352	315	71	626	277	345	606	1007	812	463	1086	1426	1086	1388
R12A	663	1275	558	1117	585	923	236	477	371	1108	12	680	766	776	901	319	1101	1431	1101	1390
R13A	245	1361	336	1327	430	1206	366	22	256	438	10	223	695	1021	720	653	1096	1288	1094	1248
R14	668	1398	622	1306	830	747	665	226	412	971	451	566	844	1080	1056	587	1102	1471	1102	1432
R143	460	1311	492	1222	684	811	208	290	412	980	275	349	588	1185	803	783	1095	1423	1094	1384
R146	576	1279	585	1204	556	1105	421	415	421	1190	275	1140	725	1188	752	916	1111	1354	1111	1313
R14A	560	1188	551	1117	451	779	556	121	375	859	380	308	649	998	681	587	1104	1631	1106	1594
R15 cf	583	1320	480	1213	508	760	444	185	323	1126	112	840	713	1112	565	555	1102	1578	1101	1537
R15	697	1432	629	1361	531	1224	540	274	380	1252	229	523	825	1003	933	395	1113	1606	1113	1567
R152	565	1238	551	1211	519	1163	332	370	384	959	302	532	638	1019	869	244	1083	1395	1084	1356
R153	668	1480	581	1352	567	1290	926	59	346	1147	28	623	853	1037	819	632	1100	1578	1101	1538
R156	563	1284	551	1220	517	1103	544	153	204	1169	170	484	919	943	1033	454	1097	1608	1097	1569
R158	791	1327	777	1181	508	623	633	79	512	991	288	678	876	836	997	456	1101	1611	1101	1573
R15A	471	1249	526	1174	585	607	697	105	309	626	588	267	745	1083	823	932	1092	1537	1092	1496
R16	686	1373	663	1342	469	884	318	52	311	1195	78	543	741	891	1072	422	1097	1633	1097	1594
R165	606	1380	622	1288	565	1016	697	271	473	1149	400	411	835	1057	791	402	1100	1553	1101	1514
R168	661	1460	615	1382	457	1016	480	207	480	1428	83	696	905	929	958	614	1086	1661	1086	1622
R16A	496	1300	549	1201	483	1083	773	349	350	1057	240	495	800	989	848	534	1100	1576	1100	1537
R173	483	1540	527	1286	640	852	784	182	373	1041	341	474	809	998	953	758	1084	1672	1083	1631
R17A	789	1227	745	1204	711	733	140	148	337	1131	16	429	919	767	1058	459	1102	1610	1102	1569
R187	455	1416	528	1421	565	1350	693	178	192	797	96	258	686	1476	928	763	1074	1542	1074	1503
R18A	467	1508	505	1382	537	1039	750	283	441	1005	364	399	745	975	898	436	1072	1633	1072	1594
R190	597	1288	517	1224	576	827	469	212	428	1199	188	461	643	1028	759	374	1065	1551	1063	1508
R196	483	1384	487	1334	531	900	611	155	179	1083	346	436	782	925	683	309	1058	1661	1056	1622
R1A	684	1245	510	1062	467	854	631	281	279	945	405	114	876	900	816	507	1072	1631	1072	1594
R2	597	1174	617	991	611	674	649	114	211	1496	115	1208	944	584	962	175	1073	1611	1073	1571
R20A	531	1336	537	1279	531	1201	348	402	238	996	144	536	695	1005	807	260	1070	1631	1072	1591
2R1	707	1160	688	1124	643	1051	734	345	499	1073	444	701	882	1094	921	710	1072	1622	1072	1583
2R1A	551	1377	551	1348	535	1263	398	185	286	1012	293	379	755	1035	951	552	1072	1542	1072	1503
2R1cf	745	1364	688	1265	670	1181	798	262	464	1121	197	500	960	852	981	475	1070	1564	1070	1525
R22A	551	1090	553	1047	553	1017	153	222	345	894	231	451	690	834	699	487	1063	1610	1064	1571
R23A	590	1190	622	1115	647	546	752	271	414	980	387	420	816	957	1006	440	1071	1629	1070	1590
R24A	601	1503	560	1434	576	1277	629	340	295	1017	448	550	887	950	985	498	1064	1616	1065	1577
R25A	695	1329	704	1281	574	743	787	194	263	939	503	559	850	1032	944	888	1066	1611	1067	1573
R26A	567	1430	576	1370	640	1151	629	111	410	895	398	749	887	690	956	258	1068	1544	1068	1505
R27	441	1583	473	1505	521	966	750	121	224	1089	293	511	783	1230	736	356	1063	1542	1061	1503
R27A	501	1626	528	1503	348	1028	531	198	133	1112	170	159	741	1172	1058	445	1070	1624	1070	1583
R28A-2	624	1455	576	1338	423	920	451	100	364	1332	269	957	978	788	972	422	1058	1665	1058	1622
R28A	505	1437	469	1272	672	491	672	331	352	1181	147	436	745	1224	876	891	1063	1610	1061	1567
R29A	501	1434	471	1354	467	1263	380	331	341	1110	348	619	739	1158	803	276	1062	1610	1063	1570
R2A	684	1537	669	1475	784	1245	496	171	298	1503	220	980	994	957	537	143	1068	1576	1068	1537
R3	531	1457	548	1438	652	1300	939	501	109	900	663	425	917	1332	933	776	1072	1544	1072	1503
R30A	590	1229	590	1156	797	719	823	223	304	923	192	669	755	1005	1033	386	1074	1627	1074	1591
R31A	553	1430	574	1348	631	1188	777	77	336	956	384	187	855	1101	1040	338	1072	1564	1072	1523
R32A	638	1327	647	1206	622	1124	748	210	460	1069	435	607	892	852	885	399	1072	1551	1072	1514
R33A	709	1336	675	1254	713	443	665	381	416	1188	503	367	846	642	800	507	1069	1552	1067	1513
R34A-2	510	1473	592	1405	608	1094	439	253	416	1069	259	546	791	1096	805	456	1072	1578	1072	1535
R34A	382	1546	400	1496	414	1382	569	217	141	1137	295	89	614	1316	910	386	1071	1554	1071	1515
R35A	414	1368	519	1215	473	1019	978	116	243	818	268	278	821	1060	1045	258	1072	1624	1072	1585
R36A	645	1478	549	1455	403	980	478	596	263	1099	62	395	640	1140	745	450	1070	1560	1070	1521
R37A	604	1583	563	1512	695	767	396	230	286	1407	115	642	965	1057	940	491	1070	1654	1070	1614
R38A	496	1542	384	1272	295	626	524	265	234	1400	117	696	896	1163	969	511	1007	1678	1007	1639
R39A	665	1501	619	1415	556	756	350	429	277	1288	314	351	791	790	839	383	1061	1649	1063	1610
R3A	693	1496	670	1247	464	831	675	20	215	773	444	123	976	977	1040	431	1073	1633	1073	1594
R40A	487	1526	524	1460	814	1215	373	111	112	1051	156	779	887	1236	1036	959	1068	1648	1068	1605
R41A	387	1318	414	1206	407	1117	606	139	282	724	439	331	549	1137	930	687	1070	1610	1070	1569
R42A	510	1533	537	1441	569	961	457	142	332	966	227	591	814	966	688	11	1056	1544	1056	1505
R43A	371	1434	537	1434	444	909	352	125	368	1199	256	342	825	1153	958	418	1068	1576	1067	1538
R4 R4A	633	1508	611	1457	592	1432	462	54	396	1297	332	239	972	1080	908	326	1071	1635	1071	1595
R45A	560	1597	563	1546	656	1135	435	246	364	1565	330	838	741	1039	707	722	1055	1677	1055	1636
R46	599	1329	608	1213	526	918	624	226	396	1060	115	740	729	847	697	169	1071	1543	1071	1503
R46A	624	1412	643	1345	647	1204	741	18	215	984	241	209	887	1144	1015	522	1073	1632	1074	1593
R47A	524	1352	656	1201	608	877	704	111	444	1021	309	532	844	1057	1038	580	1067	1629	1068	1590
R48A	579	1418	572	1382	553	1211	590	191	224	982	382	242	841	1053	976	676	1060	1666	1058	1627
R49A	515	1560	519	1514	483	989	403	175	195	1286	63	870	668	1370	828	454	1070	1650	1070	1610
R4A chongfu	494	1240	510	1197	583	1041	716	479	341	1023	416	573	782	1245	962	765	1068	1648	1070	1609
R4A	556	1519	636	1402	675	966	771	399	284	868	330	518	1047	491	636	134	1068	1648	1070	1609
R5	670	1569	572	1469	601	1236	325	386	394	1158	128	541	905	1131	876	536	1073	1611	1073	1573
R50	560	1300	565	1197	542	1094	837	164	364	950	346	518	864	1069	917	731	1069	1554	1069	1514
R51A	707	1505	652	1416	606	1272	46	363	389	1361	263	623	823	1067	864	379	1070	1651	1070	1612
R51A-2	503	1354	492	1300	515	1174	389	233	357	1153	78	635	855	943	841	290	1073	1578	1072	1538
R51B	617	1457	595	1384	441	936	597	233	379	889	597	130	759	1160	727	276	1065	1548	1065	1509
R52	544	1487	508	1441	496	1389	572	214	380	1247	154	527	704	1009	940	584	1071	1632	1072	1593
R52A	659	1544	620	1444	604	1306	240	105	279	1422	126	445	974	1108	924	488	1059	1554	1057	1512
R53A	611	1309	599	1201	579	1055	441	351	508	1179	325	607	839	916	990	680	1062	1543	1062	1501
R54	693	1466	670	1412	670	1377	544	374	476	1322	71	516	921	1083	898	299	1069	1607	1069	1567
R55A	668	1366	661	1281	569	1121	553	191	414	980	277	516	828	1051	997	582	1072	1610	1071	1570
R56A	585	1263	585	1238	579	1204	309	632	478	1220	320	754	757	1035	702	501	1070	1621	1070	1581
R57A	743	1306	723	1222	654	1137	601	269	519	1195	311	971	1010	977	910	443	1072	1624	1072	1585
R58	590	1322	629	1220	579	1103	439	310	382	1158	97	803	949	811	924	255	1070	1609	1070	1570
R58A	560	1521	574	1480	588	1421	846	297	279	1252	323	214	926	1370	919	436	1070	1610	1070	1570
R59A	487	1405	494	1293	544	1181	51	329	378	1185	156	562	908	961	597	479	1072	1633	1072	1593
R60A	579	1446	611	1363	702	1219	762	292	365	574	566	292	984	1084	888	13	1058	1555	1056	1514
R61A	679	1464	677	1418	697	1142	835	251	448	1108	275	340	940	1165	994	393	1070	1627	1070	1588
R66	643	1338	629	1261	604	1195	551	301	460	1137	371	139	777	886	951	456	1070	1554	1070	1514
R69	400	1290	375	1259	373	1231	467	664	259	893	220	379	526	1094	585	822	1055	1667	1058	1627
6A	670	1215	670	1153	638	719	535	244	572	1048	416	619	898	957	926	765	1070	1629	1072	1590
R7	496	1188	471	1144	375	920	576	406	272	1046	227	845	659	1053	908	980	1063	1550	1061	1509
R77	473	1144	485	1105	503	1064	860	230	371	932	222	591	668	1105	835	290	1063	1542	1063	1502
R78	535	1293	521	1238	505	1137	649	187	284	1044	236	687	951	1051	901	420	1060	1612	1060	1573
R7A	595	1354	627	1279	595	1000	464	182	339	1030	160	332	850	1190	793	479	1072	1633	1072	1593
7A0	645	1416	572	1343	524	795	565	13	403	1359	323	740	841	1350	780	1051	1068	1654	1070	1614
R80	640	1338	638	1270	588	1172	471	370	368	1126	204	680	809	913	905	575	1070	1564	1071	1525
R88	693	1370	718	1290	741	1135	615	230	439	948	455	566	866	1055	736	406	1070	1610	1070	1569
R8A	601	1343	638	1288	718	1041	624	539	334	968	425	271	878	847	958	536	1058	1667	1060	1627
R91	540	1512	599	1393	844	854	693	358	229	987	69	589	969	696	839	532	1070	1634	1072	1595
R9A	633	1400	663	1338	691	1131	661	365	430	1179	151	575	880	1174	956	733	1073	1613	1070	1573

## Sheet: Table S4
Table S4 Metabolic profiling of effective metabolites in different root tissue measured by LC-QQQ-MS. F represented content of whole root sections, P represented contents in periderm, N represented xylem, and W represented cambium and phloem. Total represented the total production of metabolites of each root. CTSN, ;DHDST, ;LAA, ;LAB, ;RA, ; TSN-I, ;TSN-IIA, ;
Sample ID	F-CTSN	P-CTSN	F-DHDST	P-DHDST	F-LAA	N-LAA	W-LAA	P-LAA	F-LAB	N-LAB	W-LAB	P-LAB	F-RA	N-RA	W-RA	P-RA	F-TSN-I	P-TSN-I	F-TSN-IIA	P-TSN-IIA	TotalCTSN	Total DHDST	Total LAA	Total LAB	Total RA	Total TSN-I	Total TSN-IIA
R2	0.0149875	1.31988	0.00997689	0.348006	0.605194	0.323773	0.649153	0.240846	152.262	106.662	162.235	77.9266	4.18774	3.81815	4.33968	1.56384	0.0259336	0.776558	0.0531235	1.72124	0.845894	0.563096	34.1572	8593.68	236.356	1.46369	2.99829
R5	0.447766	4.94994	0.212146	1.77839	0.365541	0.0480972	0.236718	0.23416	124.162	99.1784	124.983	61.6733	1.90041	1.5653	2.00386	0.0304424	0.404256	2.4488	0.66559	5.88195	22.4331	10.6285	18.3136	6220.53	95.2107	20.2532	33.3461
R7	0.172754	2.7834	0.0298671	0.41688	0.813495	0.570827	1.11939	0.0330606	133.478	108.151	175.633	20.6323	9.48171	10.747	9.71708	2.16679	0.156766	1.84616	0.759536	8.72052	1.48569	0.256857	6.99606	1147.91	81.5427	1.34819	6.53201
R14	0.147213	0.90389	0.102303	0.31741	1.61518	0.665073	1.32434	0.237644	241.221	124.604	214.937	46.1588	5.94959	5.71333	4.49294	1.34123	0.232784	1.42658	0.390073	3.13518	3.66413	2.54632	40.2017	6003.98	148.085	5.79398	9.70892
R21	0.0201184	0.760831	0.00518492	0.645208	0.561199	0.265863	0.268418	0.00311074	154.617	112.176	121.685	32.9451	3.16769	2.98984	3.23128	0.0259113	0.0649307	1.60572	0.0742557	1.55514	0.890241	0.229433	24.8331	6841.79	140.17	2.87318	3.28581
R27	0.141481	2.53942	0.0919296	0.937177	1.51716	0.614241	1.14811	0.00909041	214.859	104.715	176.935	9.33973	7.97504	8.1386	5.91927	0.0239955	0.100264	3.4161	0.539076	6.57318	5.12018	3.32693	54.9061	7775.75	288.617	3.62855	19.5092
R46	0.35028	3.31024	0.185669	1.55208	0.840799	0.542015	0.777423	0.118211	133.559	114.223	130.024	28.3944	2.86847	2.91727	2.41864	0.284995	0.522282	4.04421	1.11718	9.06975	5.96176	3.16009	14.3104	2273.17	48.8214	8.88924	19.0145
R50	0.190423	3.3522	0.0825594	1.188	0.483378	0.233653	0.394449	0.0662172	134.714	116.444	124.46	43.3418	3.49004	4.28653	3.63026	0.838762	0.239056	2.74003	0.57529	8.32042	7.7483	3.35934	19.6687	5481.52	142.01	9.7272	23.4085
R52	0.700018	1.63793	1.21088	2.24615	1.42133	1.13678	1.44614	0.367448	227.431	170.682	282.001	61.2519	6.75653	6.80721	5.46253	2.01616	0.802557	2.12785	1.05082	3.36251	7.9102	13.683	16.061	2569.97	76.3488	9.06889	11.8743
R54	0.052401	2.46363	0.00745345	0.554074	1.24971	0.718467	0.750563	0.259629	1.24971	0.718467	0.750563	0.259629	6.69216	6.27244	6.55507	1.25459	0.0471304	3.25246	0.219045	11.955	1.31631	0.187231	31.3928	31.3928	168.107	1.18392	5.50242
R58	0.101526	2.71785	0.0836572	0.267734	0.683097	0.340241	0.497171	0.0117077	149.809	84.9842	122.769	15.1981	3.84814	3.25914	3.42558	0.201841	0.227292	4.67285	0.19021	9.01634	3.31382	2.73057	22.2963	4889.78	125.603	7.41882	6.20847
R66	0.633852	3.14858	0.777562	3.60606	1.08368	0.67099	0.52629	0.0600929	176.889	137.216	111.555	31.1609	5.17191	5.90748	2.75361	0.492376	0.75735	3.22078	1.31919	6.1052	10.6297	13.0397	18.1733	2966.43	86.7329	12.7008	22.1228
R69	1.03959	9.53807	0.444948	3.88454	0.561094	0.327958	0.43037	0.00500904	126.974	86.0852	113.747	2.55789	3.58915	3.28351	3.65965	0.0101704	0.403665	3.58141	0.800058	8.18059	9.03404	3.86659	4.87591	1103.4	31.1897	3.50785	6.95251
R77	1.37547	5.75562	0.956476	3.32827	0.863114	0.600163	0.666007	0.0212748	171.77	139.875	172.306	45.1746	4.35583	3.4947	3.96939	0.993066	0.0948048	0.36187	0.204872	0.898684	25.4737	17.7139	15.9849	3181.19	80.67	1.75579	3.79423
R78	0.0512482	2.0434	0.172009	2.06115	0.476137	0.104887	0.437964	0.0024294	164.84	81.0135	152.128	21.6497	6.25202	4.38471	5.61652	0.303221	0.34892	4.13285	0.203518	5.02113	1.61688	5.42688	15.0221	5200.69	197.251	11.0084	6.42101
R80	0.252662	3.91858	0.19607	2.68722	0.370897	0.158662	0.716274	0.0159864	128.413	88.7207	181.119	32.7508	5.05831	4.09643	4.56657	0.712155	0.210733	1.71688	0.428601	3.65684	4.39631	3.41162	6.45362	2234.38	88.0145	3.66675	7.45765
R88	0.629681	2.16776	1.02352	5.16836	1.47477	0.614266	1.52615	0.00456905	186.971	114.733	190.854	58.9573	7.41884	4.96529	6.91601	0.324434	0.325574	1.7599	0.388109	1.46229	11.5043	18.6998	26.9441	3415.95	135.542	5.94824	7.09075
R91	0.197438	1.25418	0.0579048	0.322055	0.69498	0.141374	1.43372	0.00265558	158.597	85.564	289.174	29.0879	7.47211	7.63961	9.96164	0.124491	0.222635	0.73971	0.70348	0.846175	9.00318	2.64046	31.6911	7232.02	340.728	10.1521	32.0787
R101	0.163849	1.49194	0.0833387	0.536693	0.695992	0.438373	0.503848	0.0584639	139.438	105.627	116.684	24.8082	3.40165	2.32105	2.9442	0.361786	0.280978	1.99107	0.643276	5.41862	3.07217	1.5626	13.0499	2614.46	63.7809	5.26835	12.0614
R103	0.77205	5.25238	0.337062	2.28262	0.94762	0.234164	0.716803	0.00201044	205.866	126.062	181.529	20.2882	4.86039	4.47235	4.67106	0.0143856	0.51018	2.99966	1.08487	6.75645	21.0692	9.19842	25.8606	5618.08	132.64	13.9228	29.6061
R104	0.119332	2.80898	0.0704569	1.21076	0.4954	0.128764	0.337481	0.00186211	166.282	101.814	143.745	25.0722	6.1737	6.00034	5.13586	0.0237273	0.139611	2.71689	0.201491	5.51429	6.6635	3.93431	27.6631	9285.17	344.739	7.79588	11.2513
R106	0.46769	3.68379	0.156839	1.08102	0.594181	0.407127	0.323709	0.0257658	130.524	164.06	132.83	45.5427	2.44611	2.7043	2.19039	0.517667	0.349799	2.01269	1.03133	6.5937	16.9117	5.67131	21.4856	4719.75	88.4513	12.6487	37.2929
R113	0.700217	4.0845	0.904721	5.04931	1.04804	0.789115	1.58567	0.237089	165.756	188.192	251.982	44.4355	6.16186	6.08796	6.03018	1.31361	0.480643	3.63293	0.605054	4.68841	31.0056	40.0611	46.4072	7339.67	272.847	21.2829	26.7918
R116	0.187048	0.284228	0.148759	0.260299	2.1518	1.23231	1.91537	0.00380224	282.378	197.379	250.386	37.6022	9.00017	7.66969	6.22339	0.0374096	0.156797	0.243995	0.315137	0.326785	3.72225	2.96031	42.8209	5619.32	179.103	3.12026	6.27124
R119	0.0681217	1.24488	0.0629429	0.711208	0.679509	0.291071	0.778992	0.244611	80.1386	49.601	60.9802	8.75125	5.22242	4.00309	4.72661	1.9291	0.147151	1.48871	0.267034	3.08336	1.03749	0.958621	10.3489	1220.51	79.5375	2.24111	4.06692
R126	0.000278763	0.4636	0.00347396	0.0760827	0.434161	0.0875058	0.269154	0.00738527	116.025	48.6485	98.2323	4.99865	5.30256	3.46844	4.1081	0.0123322	0.0070351	0.498765	0.00265767	1.93544	0.00747642	0.0931716	11.6442	3111.8	142.215	0.188681	0.0712786
R143	0.07822	0.131619	0.232753	0.0349476	0.757605	0.328679	0.495017	0.192604	142.697	104.113	125.256	77.5438	7.17797	7.7656	5.01423	2.19949	0.0516337	0.135514	0.0621643	0.0645686	0.732922	34.2951	7.09876	1337.07	67.2576	0.483807	0.58248
R146	0.218532	2.50056	0.0992698	0.668796	0.416436	0.0862566	0.272435	0.235676	82.1791	49.8877	73.5597	59.1636	3.38743	2.75233	2.93162	1.89236	0.172354	1.20918	0.362341	3.44025	3.94014	1.78983	7.50835	1481.69	61.0754	3.10754	6.53302
R152	0.061296	1.73159	0.036826	0.681281	0.990962	1.25959	1.00533	0.317236	158.945	149.064	167.884	53.109	4.93759	5.30574	4.6186	1.15205	0.0958641	2.29015	0.173759	4.34362	0.483625	0.290557	7.81869	1254.07	38.9576	0.756368	1.37096
R153	0.575916	1.78198	0.637334	1.89097	1.16252	0.388237	0.706276	0.229817	202.075	79.2383	164.549	33.8605	5.7725	4.90994	5.05082	0.873554	0.998969	2.75674	0.95872	2.76085	13.822	15.296	27.9004	4849.81	138.54	23.9753	23.0093
R156	0.122285	2.77965	0.0418517	0.689889	0.859122	0.545227	0.392815	0.105494	200.783	143.853	124.411	42.6807	4.89041	3.39496	3.84501	0.987212	0.164608	3.17115	0.495403	8.32242	9.68989	3.31633	68.0768	15910	387.516	13.0436	39.2557
R158	0.0238088	0.720816	0.0805298	0.260084	0.794924	0.00421248	0.629315	0.00359404	140.779	61.6006	142.435	44.6666	7.7511	9.70454	6.07128	1.37336	0.0556725	0.69105	0.00318038	1.20081	0.462129	1.56308	15.4295	2732.52	150.449	1.0806	0.0617311
R165	0.187967	1.53627	0.13298	0.768927	1.10162	0.433534	0.49853	0.00712326	255.362	152.755	209.022	71.8044	5.22717	4.74509	3.94157	0.724436	0.33539	2.79058	0.821974	6.50242	5.9454	4.20616	34.8443	8077.09	165.335	10.6084	25.9991
R173	0.253355	2.58212	0.265917	2.27073	0.814282	0.334021	0.945403	0.126093	134.028	87.0345	165.3	28.38	4.6369	4.72683	4.77822	0.819727	0.398325	2.01204	0.398543	4.24065	11.3934	11.9583	36.6183	6027.23	208.521	17.9127	17.9225
R187	0.89388	8.95453	0.356137	3.15449	0.825143	0.285274	0.838013	0.0189662	179.644	88.849	210.815	28.4612	5.78876	4.8244	5.73488	0.330784	0.298573	2.61944	0.602536	6.65361	36.6938	14.6194	33.8721	7374.4	237.628	12.2564	24.7341
R190	0.0886839	1.2917	0.029664	0.482676	0.710326	0.424452	0.733933	0.147961	181.546	142.248	175.522	77.4658	4.26352	4.8866	4.46806	1.65006	0.156675	1.44271	0.375675	3.51095	1.69209	0.565989	13.553	3463.9	81.348	2.98935	7.16788
R196	0.0799113	3.3713	0.0483964	1.16064	0.00692422	0.00263378	0.00275771	0.000970392	76.4285	49.601	54.9911	9.45135	4.32999	4.24906	3.94198	0.00992057	0.134072	4.21665	0.260271	8.5726	2.78571	1.6871	0.241378	2664.3	150.944	4.67376	9.07305
R11a	0.674501	2.8309	0.497614	2.26838	0.298709	0.421843	1.79796	0.0033505	108.535	133.131	285.767	44.1852	3.81337	3.46743	4.21132	0.108424	0.576415	1.64325	0.95273	5.05742	17.1391	12.6444	7.59019	2757.86	96.8977	14.6467	24.2089
R12a	0.16512	4.11383	0.06202	0.984491	1.01634	0.687657	0.928482	0.156469	174.668	133.878	175.902	33.7779	3.3818	3.18253	3.57964	0.559879	0.232601	3.16639	0.631713	10.5615	4.35256	1.63485	26.7906	4604.24	89.1442	6.13137	16.6519
R13a	0.362121	2.62662	0.114351	0.94355	0.958199	0.464996	0.784292	0.172393	202.662	141.488	198.76	60.0167	3.87529	3.01986	3.12201	0.768701	0.249668	2.29055	0.444724	3.21392	8.36862	2.64264	22.144	4683.53	89.5579	5.76982	10.2776
R14a	0.0587384	1.36563	0.053233	1.21748	0.396555	0.343318	0.474903	0.135177	100.63	84.4479	93.8881	32.4519	3.64787	3.30094	2.62511	0.706501	0.250445	2.68664	0.181038	3.08124	0.732467	0.663815	4.94504	1254.85	45.4889	3.12305	2.25755
R15a	0.0242105	4.83938	0.0204538	1.8718	0.583573	0.387188	0.407468	0.0308119	124.087	98.5448	102.891	21.7503	4.8078	3.01906	4.04259	0.523081	0.0811388	3.04414	0.0683563	7.32048	0.888525	0.750654	21.4171	4553.98	176.446	2.97779	2.50868
R16a	0.0514045	0.437176	0.0430222	0.179747	1.2888	1.15703	0.796519	0.116969	273.05	268.018	194.733	44.6447	4.3946	4.49555	4.10754	0.735411	0.0492661	0.129811	0.0140379	0.15627	1.11291	0.93143	27.9025	5911.54	95.143	1.06661	0.30392
R17a	0.0538726	2.72383	0.0368428	1.03615	0.656085	0.28464	0.772853	0.0502963	151.499	82.6355	165.975	23.6272	3.57924	2.5266	3.67138	0.273798	0.138105	3.24029	0.222998	5.93283	3.04542	2.08272	37.0885	8564.26	202.334	7.80706	12.6061
R18a	0.151382	1.28365	0.0513336	0.401661	0.399036	0.303309	0.199044	0.00204115	95.5189	80.2654	65.3589	15.6952	2.74489	2.3162	2.40417	0.224059	0.212666	1.2826	0.675463	5.34153	4.06008	1.37677	10.7021	2561.82	73.618	5.70371	18.1159
R1a	1.56255	6.80641	1.03776	3.88223	0.608414	0.248186	0.622051	0.0214428	109.588	134.437	294.09	43.1332	4.73782	5.16519	4.78958	1.06959	1.00874	3.39937	1.267	5.36841	41.4544	27.5317	16.1412	2907.38	125.694	26.7619	33.6134
R20a	0.195315	1.13794	0.258152	1.12085	1.11119	0.759705	0.984333	0.067865	186.375	139.412	168.585	31.6489	10.1373	10.1497	10.1624	1.68992	0.469817	2.90675	0.604483	3.6085	3.22269	4.2595	18.3347	3075.2	167.265	7.75198	9.97397
R21a	0.176179	5.0359	0.0986551	2.06098	0.634648	0.291665	0.348157	0.0146383	177.813	109.784	129.665	25.786	5.46981	4.11625	4.4065	0.234497	0.247257	5.07791	0.438578	10.3308	4.64936	2.60351	16.7484	4692.47	144.348	6.52511	11.5741
R22a	0.37113	3.47303	0.145903	0.574393	0.940985	0.0495993	0.288955	0.00234399	141.881	97.7929	114.3	25.3899	12.3185	4.93619	3.85461	0.0238798	0.167718	1.46223	0.507958	5.03805	2.661	1.04613	6.74686	1017.29	88.3236	1.20254	3.64206
R23a	0.558161	8.86201	0.237216	2.49905	0.131193	0.23432	0.681867	0.00235548	228.815	168.281	274.16	44.1519	2.77574	6.28645	4.88815	0.0258904	0.420005	2.36643	0.878796	8.39936	9.96876	4.23668	2.34311	4086.63	49.5748	7.5013	15.6953
R24a	0.635157	3.46356	0.281959	1.44339	0.811141	0.0374657	0.421509	0.00390015	163.896	100.691	134.386	54.8455	5.3833	5.67749	4.97654	0.432736	0.39958	2.26492	0.752492	4.5279	1241.97	824.85	483.591	87105.1	3765.8	801.787	1007.06
R25a	0.525281	1.87077	0.549451	2.48443	1.83651	1.40291	1.73681	0.249341	249.339	198.393	178.241	42.9169	5.81328	5.67043	5.66169	1.25437	0.667794	2.37703	1.36025	3.61282	19.0293	8.44748	24.3018	4910.33	161.284	11.9714	22.5447
R26a	0.286643	1.88804	0.247949	1.42537	0.770369	0.407903	0.371297	0.175607	152.788	118.257	101.336	47.6721	4.62972	3.5744	3.6568	1.10235	0.47577	2.77464	0.808915	5.67015	6.71835	7.02748	23.4889	3189.04	74.3519	8.54109	17.3975
R27a	0.214704	5.60415	0.0427035	1.54859	0.349344	0.177209	0.161604	0.00174786	131.577	128.932	124.092	26.7602	4.49121	4.11399	4.03749	0.0165588	0.247785	4.5347	0.501955	10.426	4.89586	4.23497	13.1579	2609.62	79.0756	8.12616	13.8163
R28a	0.735765	7.18112	0.301806	2.63686	0.505408	0.165221	0.536548	0.100267	135.919	65.8975	117.635	17.4807	3.59966	4.27067	2.94837	0.245984	0.52755	3.35605	0.997727	8.75394	15.6502	6.41962	23.6363	2891.09	114.658	9.06415	21.2223
R29a	0.300937	2.17426	0.149118	0.932821	0.19314	0.0374482	0.356973	0.106284	110.442	85.0321	130.731	4.4533	3.1367	2.62229	3.43741	0.00354186	0.349215	2.45431	0.803816	4.32022	8.86258	4.39152	5.68797	3252.53	92.3758	10.2844	23.6724
R2a	0.459904	5.22021	0.221485	2.04655	0.394534	0.205748	0.241795	0.0419372	142.883	87.8337	98.1474	34.452	4.59314	3.58685	3.5303	0.565933	0.561809	5.30469	1.05201	12.8192	22.1766	10.68	19.0245	6889.83	221.481	27.0904	50.7281
R30a	0.358135	0.36969	0.411468	0.777989	2.69077	1.13655	2.72304	0.00308113	259.451	146.066	261.134	12.2084	13.8017	14.3007	14.2843	0.0223374	0.229648	0.653276	0.433138	1.13987	3.09071	3.55097	23.2213	2239.06	119.109	1.98186	3.73798
R31a	0.0140068	4.64913	0.0204403	1.78406	1.52631	0.953215	0.88371	0.00242627	252.237	172.867	203.988	35.9468	3.73814	4.1262	3.69606	0.0172434	0.0297099	2.06596	0.0183635	4.5174	0.460682	0.672283	50.2003	8296.09	122.947	0.97716	0.603974
R32a	0.531087	5.33656	0.244745	2.18798	0.29716	0.176276	0.328104	0.00197887	145.151	115.455	168.28	26.8963	3.97969	4.16185	4.51315	0.416736	0.330441	1.94001	0.755252	5.6738	9.5755	4.41275	5.3578	2617.08	71.7539	5.95785	13.6172
R33a	0.0096592	0.552727	0.00606646	0.195492	0.156868	0.0233736	0.124783	0.00335745	101.72	78.3478	90.0429	54.8498	4.07751	3.54085	3.38995	0.851383	0.0285932	0.597393	0.0234849	1.7197	0.132814	0.0834138	2.15693	1398.65	56.0657	0.393156	0.322917
R34a	0.229299	4.18249	0.112017	1.63082	1.0758	0.307712	0.961776	0.158519	234.856	103.265	225.05	53.2626	3.98353	3.35542	4.07877	0.679106	0.262827	2.81446	0.497325	7.13484	7.39488	3.61256	34.6945	7574.09	128.469	8.47617	16.0387
R34acf	0.8257	4.94105	0.162918	1.28159	0.844511	1.17984	1.30521	0.315387	168.49	179.578	226.492	74.7912	5.17211	8.10739	5.8639	2.60404	0.427572	2.57269	1.37179	7.81488	117.54	135.043	883.106	85151.6	4529.72	75.3703	142.155
R35a	0.65929	6.16444	0.38939	2.87293	1.14906	0.768684	1.3297	0.130275	183.321	116.783	184.95	31.9816	3.37195	3.21623	3.32381	0.368858	0.490437	3.50123	0.866314	7.91677	29.4043	17.3668	51.2482	8176.1	150.389	21.8735	38.6376
R37a	0.217169	3.32488	0.0476029	0.716004	0.961419	0.831465	0.775008	0.00277809	200.578	186.584	181.85	40.8103	5.63326	6.27693	5.99854	0.0277321	0.223192	2.43785	0.797242	9.89233	21.4923	11.5823	39.0432	7718.22	364.812	32.4283	42.5094
R38a	0.380732	2.79397	0.205179	1.99544	0.691642	0.597395	0.603122	0.346314	136.727	100.188	119.498	50.2559	6.46257	6.47594	5.83021	3.23792	0.574461	3.02055	0.753045	4.34293	55.4411	20.0142	52.2369	10477.9	219.429	2.78076	9.50064
R39a	1.06413	10.2957	0.38415	51.4786	1.00263	0.740103	0.81378	0.19412	201.112	185.629	182.859	25.9148	4.21169	4.7759	3.24175	0.05425	0.0533734	0.398083	0.182354	1.72228	27.5386	15.9608	24.1727	8233.61	171.432	17.3716	51.8965
R40a	0.556672	2.96487	0.322635	1.28757	0.488633	0.165802	0.218897	0.00105569	166.436	137.729	124.698	10.9584	3.46537	4.0138	3.67677	0.00740608	0.351155	2.95673	1.04905	12.1871	7.56843	3.7951	14.3076	2507.74	73.1028	0.297003	1.20993
R41a	0.653578	4.20681	0.327729	1.7179	1.23554	0.580996	0.94584	0.124691	216.558	126.224	198.537	27.7422	6.31285	5.92972	5.03954	0.44427	0.0256479	0.164182	0.104485	0.660888	12.9622	3.95051	39.5947	10238.6	252.867	20.1475	46.7801
R42a	0.196934	1.61528	0.06002	0.486344	0.601561	0.259131	0.749465	0.131461	155.555	102.255	185.045	42.9775	3.84179	3.55071	4.62991	0.973817	0.3061	2.26513	0.710727	5.35231	39.0218	10.0936	24.224	5802.76	182.844	7.41979	20.4792
R44a	0.135808	3.51943	0.0461131	1.18661	0.887483	0.171757	0.463044	0.00164921	246.168	134.177	188.434	19.6515	10.6308	7.61576	11.1	0.50141	0.233249	4.56485	0.664173	11.2144	3.4305	1.16482	22.4178	6218.21	268.533	5.89188	16.777
R45a	1.41994	4.24204	1.38194	2.18531	0.86704	0.853805	1.1146	0.416347	161.175	161.286	218.004	76.675	3.55811	3.65444	4.55809	1.70946	0.184105	0.389372	0.343566	1.11165	33.0988	32.213	20.2107	3756.99	82.9395	4.29149	8.00853
R46a	0.17945	3.48789	0.0989624	1.66323	0.632708	0.183938	0.609587	0.00593756	213.534	87.0695	185.522	4.68486	3.83262	2.91547	4.34989	0.00881856	0.263488	3.71661	0.44197	6.87523	13.2075	7.28363	46.5673	15716.1	282.081	19.3927	32.529
R48a	0.258302	3.02753	0.090009	1.33662	0.0502826	0.00677961	0.277489	0.00130449	141.773	156.839	173.499	21.8607	4.70794	4.65863	4.39172	0.0142776	0.477192	3.54386	0.667176	7.57331	5.0808	1.77048	0.989058	2788.67	92.6051	9.38637	13.1233
R49a	0.081556	2.07382	0.0484734	0.781679	0.71978	0.434857	0.798206	0.404063	137.925	110.164	151.907	64.372	4.18536	4.25451	3.49339	0.871105	0.128146	1.96623	0.226271	4.33958	4.13733	2.45906	36.5145	6996.94	212.324	6.50084	11.4787
R4a	0.176839	1.39023	0.0501779	0.905237	0.392752	0.244654	0.542067	0.318462	159.828	115.658	157.946	48.8452	5.17001	4.93679	5.47179	2.0706	0.213347	1.60064	0.497264	4.49256	1457.34	1418.34	889.877	165420	3651.83	188.954	352.616
R4acf	0.8257	4.94105	0.162918	1.28159	0.844511	1.17984	1.30521	0.315387	168.49	179.578	226.492	74.7912	5.17211	8.10739	5.8639	2.60404	0.427572	2.57269	1.37179	7.81488	271.547	149.751	957.425	323123	5799.58	398.714	668.795
R51acf	0.130974	2.69804	0.131127	1.28889	0.675377	0.461891	0.927464	0.115171	144.982	136.185	170.898	60.3676	3.07101	2.39636	2.88343	0.977496	0.273261	2.86742	0.314604	5.21937	8.94549	8.95596	46.1283	9902.25	209.75	18.6637	21.4875
R51b	0.0561576	0.941819	0.0330582	0.364277	1.12957	0.699136	0.900695	0.449165	180.444	126.328	166.629	65.2502	5.1116	4.88606	4.9411	1.55601	0.1243	1.1421	0.370629	3.69578	1.01364	0.596701	20.3887	3257.01	92.2644	2.24362	6.68985
R52a	0.353783	2.91779	0.234234	1.60891	1.39215	1.13781	0.733812	0.204081	201.189	180.46	169.825	25.1978	4.82551	4.38546	4.87956	0.303402	0.0227948	0.172397	0.0284412	0.227385	27.8357	18.4295	109.534	15829.5	379.671	1.79349	2.23776
R53a	0.0645366	0.651235	0.0641378	0.332082	0.538029	0.342436	0.305416	0.158826	130.99	82.4213	88.5836	22.4716	3.56535	3.13978	2.74676	0.118809	0.143612	1.43319	0.20642	2.08616	0.837685	0.832509	6.98361	1700.25	46.2783	1.86408	2.67933
R55a	0.0275839	1.28067	0.00857463	0.460687	0.430289	0.266066	0.738281	0.00189209	133.764	105.682	178.285	25.1733	6.80333	7.78211	6.16648	0.0268643	0.0454928	1.59989	0.143592	3.61644	0.413483	0.128534	6.45003	2005.12	101.982	0.681937	2.15244
R56a	0.0188004	1.99371	0.0298038	0.914283	0.655894	0.348361	0.344339	0.00301567	162.836	122.016	122.444	37.1375	4.76678	4.28538	2.95517	0.0257759	0.128696	3.17143	0.124745	6.6073	0.228237	0.361818	7.96255	1976.83	57.8687	1.56237	1.51441
R57a	0.264877	4.36633	0.070161	0.837531	0.581619	0.30699	0.486172	0.00765053	184.341	137.204	174.542	10.3694	5.56415	5.28059	5.44443	0.0242294	0.292238	3.30732	0.844777	8.98173	4.3069	1.14082	9.45713	2997.38	90.4731	4.75179	13.7361
R58a	0.0729731	0.962661	0.0416706	0.807521	0.46749	0.668499	0.705427	0.202639	133.445	157.713	154.954	63.8191	2.84573	4.32609	2.80938	1.33611	0.193092	2.20048	0.424247	0.389558	3.4042	1.94393	21.8084	6225.21	132.753	9.00774	19.7911
R59a	0.13219	2.89585	0.0790128	1.50739	0.0663332	0.00344986	0.00351885	0.00228514	119.026	95.9565	101.512	41.6012	4.89874	4.95898	4.03071	0.0316122	0.175059	3.02412	0.229882	5.9056	2.56713	1.53443	1.28819	2311.49	95.1335	3.39964	4.46431
R60a	0.149562	5.34868	0.184571	3.42209	0.655248	0.469748	0.831831	0.0339531	177.288	129.656	189.602	22.0818	5.32026	3.55058	3.84675	0.343669	0.110655	2.15423	0.0717984	4.67367	9.29676	11.4729	40.7302	11020.2	330.707	6.87832	4.46299
R61a	0.580404	3.77372	0.299587	1.25999	0.866667	0.414262	0.565018	0.100122	213.084	131.905	174.27	18.279	4.50819	3.96639	4.37332	0.281978	0.292211	1.97692	0.768625	6.86692	21.1673	10.9259	31.6073	7771.18	164.414	10.6569	28.0317
R7a	0.824374	6.31126	0.572993	3.99818	0.540077	0.131981	0.57154	0.17372	119.924	74.299	144.807	39.1329	2.99133	3.2133	2.68844	0.619915	0.372817	2.58792	0.594586	4.31769	18.2764	12.7033	11.9735	2658.71	66.3179	8.26535	13.182
R8a	0.382686	4.48236	0.106096	1.55311	1.23495	0.920811	1.47876	0.159874	214.128	169.236	274.215	40.449	4.45363	4.60545	5.0146	0.651883	0.323225	3.89395	1.00601	1.94741	8.66019	2.40095	27.9469	4845.71	100.786	7.31459	22.7659
R9a	1.57111	7.87955	0.922135	3.31532	1.38082	0.99278	0.721076	0.0659525	302.972	213.532	183.548	30.8227	5.76182	5.1248	4.11629	0.203123	0.685494	4.53511	1.66995	12.3631	31.2651	18.3505	27.4784	6029.13	114.66	13.6413	33.2319
			0.232753	2.03914	0.799807	0.459402	0.729658	0.106284	165.43	120.669	162.576	36.6265	5.09336	4.83135	4.64694	0.697607	0.284591	2.3776	0.550391	5.31151	43.7596	34.2951	57.732	12048	332.644	23.8562	38.4126

## Sheet: Table S5
Table S5 Pearson correlation anaylses of metabolic and phenotypic traits
Correlation Pair		correlationp-value	Postive or Negtive correlation
TSA (mm2) (interacts with) RatioCtoXS		-0.578006	-1
TSA (mm2) (interacts with) RatioCtoS		-0.509883	-1
RatioCtoXS (interacts with) N-LAB		-0.32015	-1
P-LAB (interacts with) P-TSN-IIA		-0.361849	-1
P-LAB (interacts with) P-TSN-I		-0.308769	-1
P-LAB (interacts with) Total DHDST		0.323392	1
F-TSN-I (interacts with) Total TSN-IIA		0.343085	1
F-TSN-I (interacts with) TotalCTSN		0.382543	1
RatioStoXS (interacts with) N-LAB		0.32015	1
RXSA (mm2) (interacts with) RatioCtoXS		-0.383746	-1
RXSA (mm2) (interacts with) RatioCtoS		-0.351452	-1
RXSA (mm2) (interacts with) RatioStoXS		0.383746	1
P-RA (interacts with) Total LAA		0.306005	1
P-RA (interacts with) TotalCTSN		0.313683	1
P-RA (interacts with) Total DHDST		0.387143	1
F-CTSN (interacts with) P-DHDST		0.349268	1
F-CTSN (interacts with) Total TSN-I		0.371472	1
F-CTSN (interacts with) Total TSN-IIA		0.388175	1
F-CTSN (interacts with) W-LAB		0.389141	1
Maximum Diameter of MR (cm) (interacts with) RatioCtoS		-0.355492	-1
Maximum Diameter of MR (cm) (interacts with) RatioCtoXS		-0.342622	-1
Maximum Diameter of MR (cm) (interacts with) V3-ratio		-0.341836	-1
Maximum Diameter of MR (cm) (interacts with) V2-ratio		-0.309278	-1
Maximum Diameter of MR (cm) (interacts with) Fresh weight(g)		0.309129	1
Maximum Diameter of MR (cm) (interacts with) V4-ratio		0.334485	1
Maximum Diameter of MR (cm) (interacts with) RatioStoXS		0.342622	1
Maximum Diameter of MR (cm) (interacts with) Vol		0.394457	1
Maximum Diameter of MR (cm) (interacts with) Volume.Diameter.Range.4.mm3		0.396268	1
W-LAB (interacts with) TotalCTSN		0.305037	1
W-LAB (interacts with) P-LAB		0.305423	1
W-LAB (interacts with) N-RA		0.330652	1
W-LAB (interacts with) W-RA		0.358013	1
F-DHDST (interacts with) W-LAA		0.351186	1
F-DHDST (interacts with) Total DHDST		0.355043	1
F-DHDST (interacts with) TotalCTSN		0.362514	1
F-DHDST (interacts with) F-TSN-IIA		0.404571	1
F-DHDST (interacts with) W-LAB		0.413478	1
P-CTSN (interacts with) Total TSN-I		0.314466	1
P-CTSN (interacts with) F-DHDST		0.321481	1
P-CTSN (interacts with) P-TSN-I		0.354945	1
P-CTSN (interacts with) F-TSN-IIA		0.367026	1
P-CTSN (interacts with) TotalCTSN		0.410034	1
P-CTSN (interacts with) P-DHDST		0.468394	1
F-TSN-IIA (interacts with) Total DHDST		0.329916	1
F-TSN-IIA (interacts with) TotalCTSN		0.469211	1
F-TSN-IIA (interacts with) P-TSN-IIA		0.485644	1
F-TSN-IIA (interacts with) Total TSN-I		0.493979	1
Number of Lateral Roots (interacts with) Root.Length.Diameter.Range.3.mm		0.667304	1
Number of Lateral Roots (interacts with) Surface.Area.Diameter.Range.3.mm2		0.667591	1
Number of Lateral Roots (interacts with) Volume.Diameter.Range.3.mm3		0.667757	1
L2-ration (interacts with) V2-ratio		0.701371	1
N-LAB (interacts with) P-LAB		0.340446	1
F-LAB (interacts with) N-RA		0.302954	1
F-LAB (interacts with) W-RA		0.308695	1
F-LAB (interacts with) N-LAB		0.712198	1
W-LAA (interacts with) P-TSN-IIA		-0.300898	-1
W-LAA (interacts with) F-RA		0.414235	1
W-LAA (interacts with) N-LAB		0.417219	1
N-LAA (interacts with) Total DHDST		0.305082	1
N-LAA (interacts with) Total LAA		0.30524	1
N-LAA (interacts with) N-RA		0.354668	1
N-LAA (interacts with) P-LAA		0.414947	1
N-LAA (interacts with) W-LAA		0.719357	1
Dry weight (g) (interacts with) V2-ratio		-0.413872	-1
Dry weight (g) (interacts with) V3-ratio		-0.40542	-1
Dry weight (g) (interacts with) SR3-ratio		-0.313395	-1
Dry weight (g) (interacts with) SR2-ratio		-0.308989	-1
Dry weight (g) (interacts with) Total LAB		0.314104	1
Dry weight (g) (interacts with) SR4-ratio		0.324398	1
Dry weight (g) (interacts with) V4-ratio		0.415566	1
Dry weight (g) (interacts with) Root.Length.Diameter.Range.3.mm		0.662052	1
Dry weight (g) (interacts with) Surface.Area.Diameter.Range.3.mm2		0.66271	1
Dry weight (g) (interacts with) Volume.Diameter.Range.3.mm3		0.663264	1
Dry weight (g) (interacts with) Surface		0.876728	1
Dry weight (g) (interacts with) Surface.Area.Diameter.Range.4.mm2		0.890131	1
Volume.Diameter.Range.4.mm3 (interacts with) V3-ratio		-0.436811	-1
Volume.Diameter.Range.4.mm3 (interacts with) V2-ratio		-0.400428	-1
Volume.Diameter.Range.4.mm3 (interacts with) SR3-ratio		-0.321607	-1
Volume.Diameter.Range.4.mm3 (interacts with) TotalCTSN		0.335907	1
Vol (interacts with) V3-ratio		-0.430344	-1
Vol (interacts with) V2-ratio		-0.393783	-1
Vol (interacts with) SR3-ratio		-0.314139	-1
Vol (interacts with) TotalCTSN		0.335682	1
Fresh weight(g) (interacts with) V3-ratio		-0.429793	-1
Fresh weight(g) (interacts with) V2-ratio		-0.427475	-1
Fresh weight(g) (interacts with) SR3-ratio		-0.336261	-1
Fresh weight(g) (interacts with) SR2-ratio		-0.311562	-1
Fresh weight(g) (interacts with) Total LAB		0.318292	1
Fresh weight(g) (interacts with) SR4-ratio		0.336672	1
Fresh weight(g) (interacts with) Root.Length.Diameter.Range.3.mm		0.688479	1
Fresh weight(g) (interacts with) Surface.Area.Diameter.Range.3.mm2		0.68913	1
Fresh weight(g) (interacts with) Volume.Diameter.Range.3.mm3		0.689714	1
Fresh weight(g) (interacts with) Surface		0.911669	1
Fresh weight(g) (interacts with) Surface.Area.Diameter.Range.4.mm2		0.924554	1
Root.Length.Diameter.Range.3.mm (interacts with) L4-tatio		-0.345812	-1
Root.Length.Diameter.Range.3.mm (interacts with) L3-ratio		0.33999	1
Root.Length.Diameter.Range.3.mm (interacts with) Volume.Diameter.Range.2.mm3		0.957044	1
Surface.Area.Diameter.Range.3.mm2 (interacts with) L4-tatio		-0.340971	-1
Surface.Area.Diameter.Range.3.mm2 (interacts with) L3-ratio		0.339085	1
Surface.Area.Diameter.Range.3.mm2 (interacts with) Volume.Diameter.Range.2.mm3		0.954993	1
Volume.Diameter.Range.3.mm3 (interacts with) L4-tatio		-0.336138	-1
Volume.Diameter.Range.3.mm3 (interacts with) L3-ratio		0.337933	1
Volume.Diameter.Range.2.mm3 (interacts with) L4-tatio		-0.441546	-1
Volume.Diameter.Range.2.mm3 (interacts with) SR4-ratio		-0.32491	-1
Surface.Area.Diameter.Range.2.mm2 (interacts with) L4-tatio		-0.443976	-1
Surface.Area.Diameter.Range.2.mm2 (interacts with) SR4-ratio		-0.324731	-1
Surface.Area.Diameter.Range.2.mm2 (interacts with) Volume.Diameter.Range.1.mm3		0.983337	1
Root.Length.Diameter.Range.4.mm (interacts with) Total LAB		0.305505	1
Root.Length.Diameter.Range.4.mm (interacts with) Surface.Area.Diameter.Range.4.mm2		0.955223	1
Root.Length.Diameter.Range.4.mm (interacts with) Surface		0.967523	1
Root len (interacts with) Volume.Diameter.Range.4.mm3		0.72249	1
Root len (interacts with) Vol		0.730927	1
Root len (interacts with) Root.Length.Diameter.Range.2.mm		0.940474	1
Root len (interacts with) Root.Length.Diameter.Range.3.mm		0.969395	1
Root len (interacts with) Surface.Area.Diameter.Range.3.mm2		0.969485	1
Root len (interacts with) Volume.Diameter.Range.3.mm3		0.969498	1
Root len (interacts with) Root.Length.Diameter.Range.4.mm		0.983965	1
Volume.Diameter.Range.1.mm3 (interacts with) L4-tatio		-0.393478	-1
Volume.Diameter.Range.1.mm3 (interacts with) SR2-ratio		0.338007	1
Volume.Diameter.Range.1.mm3 (interacts with) Volume.Diameter.Range.2.mm3		0.981192	1
Root.Length.Diameter.Range.2.mm (interacts with) L4-tatio		-0.445804	-1
Root.Length.Diameter.Range.2.mm (interacts with) SR4-ratio		-0.323909	-1
Root.Length.Diameter.Range.2.mm (interacts with) Root.Length.Diameter.Range.3.mm		0.946609	1
Root.Length.Diameter.Range.2.mm (interacts with) Volume.Diameter.Range.1.mm3		0.985077	1
Total LAA (interacts with) Total RA		0.992366	1
Surface.Area.Diameter.Range.4.mm2 (interacts with) V3-ratio		-0.308424	-1
Surface.Area.Diameter.Range.4.mm2 (interacts with) V4-ratio		0.305657	1
Surface.Area.Diameter.Range.4.mm2 (interacts with) Total LAB		0.306425	1
Surface.Area.Diameter.Range.4.mm2 (interacts with) TotalCTSN		0.308185	1
Surface.Area.Diameter.Range.4.mm2 (interacts with) Vol		0.916598	1
Surface (interacts with) TotalCTSN		0.301109	1
Surface (interacts with) Total LAB		0.30111	1
Surface (interacts with) Volume.Diameter.Range.4.mm3		0.894367	1
Surface (interacts with) Surface.Area.Diameter.Range.4.mm2		0.997722	1
